# Supplementary material for: Chlorido{N-[2-(diphenylphosphanyl)benz­ylidene]-2-(2-thienyl)ethanamine-κ2 N,P}methylpalladium(II) dichloromethane hemisolvate
Source: Acta Crystallogr Sect E Struct Rep Online. 2010 May 22;66(Pt 6):m688. doi: 10.1107/S1600536810017824 (PMC2979533; doi:10.1107/S1600536810017824)
Supplement: Supplementary file 1 [file e-66-0m688-sup1.cif]

##############################################################################
###                                                                        ###
###        Electronic paper (Acta Crystallographica Section E)             ###
###                                                                        ###
##############################################################################
#                                                                            #
# This CIF contains the data in a paper accepted for publication in Acta     #
# Crystallographica Section E. It conforms to the requirements of Notes      #
# for Authors for Section E, and has been peer reviewed under the auspices   #
# of the IUCr Commission on Journals.                                        #
#                                                                            #
# Full details of the Crystallographic Information File format               #
# are given in the paper "The Crystallographic Information File (CIF):       #
# a New Standard Archive File for Crystallography" by S. R. Hall, F. H.      #
# Allen and I. D. Brown [Acta Cryst. (1991), A47, 655-685].                  #
#                                                                            #
# The current version of the core CIF dictionary is obtainable from          #
# ftp://ftp.iucr.org/pub/cif_core.dic. The current version number is 2.4.    #
#                                                                            #
# Software is freely available for graphical display of the structure(s) in  #
# this CIF.  For information consult the CIF home page http://www.iucr.org/  #
# cif/home.html                                                              #
#                                                                            #
# This file may be used for bona fide research purposes within the           #
# scientific community so long as proper attribution is given to the journal # 
# article from which it was obtained.                                        #
#                                                                            #
##############################################################################
                                             
data_I
_audit_creation_method     SHELXL-97
_chemical_name_systematic
;
Chlorido{<i>N</i>-[2-(diphenylphosphanyl)benzylidene]-2-(2-thienyl)ethanamine-
\k^2^<i>N</i>,<i>P</i>}methylpalladium(II) dichloromethane hemisolvate
;
_chemical_name_common
;
2-Chloro-2-methyl-1,1-diphenyl-3-[2-(2-thienyl)ethyl]-1<i>H</i>-
1\l^4^-aza-3-phospha-2-palladanaphthalene dichloromethane hemisolvate
;
_chemical_formula_moiety     'C26 H25 Cl N P Pd S, 0.5(C2 H2 Cl2)'
_chemical_formula_sum     'C26.50 H26 Cl2 N P Pd S'
_chemical_formula_iupac     '[Pd (C H3) Cl (C25 H22 N P S)], 0.5C2 H2 Cl2'
_chemical_formula_weight     598.81
_chemical_melting_point     ?
_symmetry_cell_setting     Monoclinic
_symmetry_space_group_name_H-M     'P 21/n'
_symmetry_space_group_name_Hall     '-P 2yn'
loop_
    _symmetry_equiv_pos_as_xyz
    'x, y, z'
    '-x+1/2, y+1/2, -z+1/2'
    '-x, -y, -z'
    'x-1/2, -y-1/2, z-1/2'
_cell_length_a     9.9960(6)
_cell_length_b     18.6584(11)
_cell_length_c     13.8167(8)
_cell_angle_alpha     90.00
_cell_angle_beta     94.5170(10)
_cell_angle_gamma     90.00
_cell_volume     2568.9(3)
_cell_formula_units_Z     4
_cell_measurement_reflns_used     31867
_cell_measurement_theta_min     2.18
_cell_measurement_theta_max     28.30
_cell_measurement_temperature     173(2)
_exptl_crystal_description     needle
_exptl_crystal_colour     light-yellow
_exptl_crystal_size_max     0.16
_exptl_crystal_size_mid     0.15
_exptl_crystal_size_min     0.14
_exptl_crystal_density_diffrn     1.548
_exptl_crystal_density_meas     ?
_exptl_crystal_density_method     'not measured'
_exptl_crystal_F_000     1212
_exptl_absorpt_coefficient_mu     1.090
_exptl_absorpt_correction_type     multi-scan
_exptl_absorpt_process_details     '(SADABS; Bruker, 2006)'
_exptl_absorpt_correction_T_min     0.683
_exptl_absorpt_correction_T_max     0.746
_exptl_special_details
;
Half sphere of data collected using SAINT strategy (Bruker, 2006). Crystal to
detector distance = 50 mm; combination of \f and \w scans of 0.5\%, 50 s per
\%, 2 iterations.
;
_diffrn_ambient_temperature     173(2)
_diffrn_radiation_type     MoK\a
_diffrn_radiation_wavelength     0.71073
_diffrn_radiation_source     'fine-focus sealed tube'
_diffrn_radiation_monochromator     graphite
_diffrn_measurement_device_type     'Bruker Kappa DUO APEXII CCD'
_diffrn_measurement_method     '0.5\% \f scans and \w scans'
_diffrn_reflns_number     31867
_diffrn_reflns_av_R_equivalents     0.0278
_diffrn_reflns_av_sigmaI/netI     0.0210
_diffrn_reflns_theta_min     2.18
_diffrn_reflns_theta_max     28.30
_diffrn_reflns_theta_full     28.30
_diffrn_measured_fraction_theta_max     0.998
_diffrn_measured_fraction_theta_full     0.998
_diffrn_reflns_limit_h_min     -13
_diffrn_reflns_limit_h_max     13
_diffrn_reflns_limit_k_min     -24
_diffrn_reflns_limit_k_max     24
_diffrn_reflns_limit_l_min     -18
_diffrn_reflns_limit_l_max     18
_diffrn_standards_number     n/a
_diffrn_standards_interval_count     n/a
_diffrn_standards_interval_time     n/a
_refine_special_details
;
The solvent molecule dichloromethane exhibits high thermal motions and were
refined isotropically with temperature factors in the range of 0.101 C 0.122.
It is modelled as a whole molecule with 50% s.o.f. The 5 member ring was
disordered and shows two preferred orientations each at 50% s.o.f. All
hydrogen atoms were positioned geometrically with C---H = 0.95 C 0.99 A and
refined as riding on their parent atoms with Uiso (H) = 1.2 - 1.5 Ueq (C).
Refinement of <i>F</i>^2^ against ALL reflections. The weighted
<i>R</i>-factor wR and goodness of fit <i>S</i> are based on <i>F</i>^2^,
conventional <i>R</i>-factors <i>R</i> are based on <i>F</i>, with <i>F</i>
set to zero for negative <i>F</i>^2^. The threshold expression of <i>F</i>^2^
> \s(<i>F</i>^2^) is used only for calculating <i>R</i>-factors(gt) etc. and
is not relevant to the choice of reflections for refinement. <i>R</i>-factors
based on <i>F</i>^2^ are statistically about twice as large as those based on
<i>F</i>, and <i>R</i>- factors based on ALL data will be even larger.
;
_reflns_number_total     6376
_reflns_number_gt     5600
_reflns_threshold_expression     I>2\s(I)
_refine_ls_structure_factor_coef     Fsqd
_refine_ls_matrix_type     full
_refine_ls_R_factor_all     0.0351
_refine_ls_R_factor_gt     0.0290
_refine_ls_wR_factor_gt     0.0703
_refine_ls_wR_factor_ref     0.0739
_refine_ls_goodness_of_fit_ref     1.034
_refine_ls_restrained_S_all     1.052
_refine_ls_number_reflns     6376
_refine_ls_number_parameters     321
_refine_ls_number_restraints     2
_refine_ls_hydrogen_treatment     constr
_refine_ls_weighting_scheme     calc
_refine_ls_weighting_details
         'calc w=1/[\s^2^(Fo^2^)+(0.0301P)^2^+3.2924P] where P=(Fo^2^+2Fc^2^)/3'
_atom_sites_solution_hydrogens     geom
_atom_sites_solution_primary     direct
_atom_sites_solution_secondary     difmap
_refine_ls_shift/su_max     0.002
_refine_ls_shift/su_mean     0.000
_refine_diff_density_max     1.335
_refine_diff_density_min     -1.039
_refine_ls_extinction_method     none
_refine_ls_extinction_coef     none
loop_
    _atom_type_symbol
    _atom_type_description
    _atom_type_scat_dispersion_real
    _atom_type_scat_dispersion_imag
    _atom_type_scat_source
    'C' 'C' 0.0033 0.0016
                         'International Tables Vol C Tables 4.2.6.8 and 6.1.1.4'
    'H' 'H' 0.0000 0.0000
                         'International Tables Vol C Tables 4.2.6.8 and 6.1.1.4'
    'N' 'N' 0.0061 0.0033
                         'International Tables Vol C Tables 4.2.6.8 and 6.1.1.4'
    'P' 'P' 0.1023 0.0942
                         'International Tables Vol C Tables 4.2.6.8 and 6.1.1.4'
    'Cl' 'Cl' 0.1484 0.1585
                         'International Tables Vol C Tables 4.2.6.8 and 6.1.1.4'
    'Pd' 'Pd' -0.9988 1.0072
                         'International Tables Vol C Tables 4.2.6.8 and 6.1.1.4'
    'S' 'S' 0.1246 0.1234
                         'International Tables Vol C Tables 4.2.6.8 and 6.1.1.4'
_computing_data_collection     'SMART (Bruker, 2006)'
_computing_cell_refinement     'SAINT (Bruker, 2006)'
_computing_data_reduction     'SAINT (Bruker, 2006)'
_computing_structure_solution     'SHELXS97 (Sheldrick, 2008)'
_computing_structure_refinement     'SHELXL97 (Sheldrick, 2008)'
_computing_molecular_graphics     'X-SEED (Barbour, 2001)'
_computing_publication_material     'SHELXL97 (Sheldrick, 2008)'
loop_
    _atom_site_type_symbol
    _atom_site_label
    _atom_site_fract_x
    _atom_site_fract_y
    _atom_site_fract_z
    _atom_site_U_iso_or_equiv
    _atom_site_adp_type
    _atom_site_calc_flag
    _atom_site_refinement_flags
    _atom_site_occupancy
    _atom_site_disorder_assembly
    _atom_site_disorder_group
    Pd Pd1 0.636610(16) 0.296906(8) 0.583217(12) 0.02079(5) Uani d . 1 . .
    Cl Cl1 0.51346(6) 0.20048(3) 0.64253(6) 0.03899(15) Uani d . 1 . .
    Cl Cl2A 1.0260(4) 0.55967(18) 1.0814(2) 0.1066(9) Uiso d PD 0.50 A -1
    Cl Cl2B 0.9080(4) 0.4537(2) 0.9486(3) 0.1223(11) Uiso d PD 0.50 A -1
    S S1A 0.3721(8) 0.3256(4) 0.9098(5) 0.0464(12) Uani d P 0.50 B 1
    S S1B 0.3499(8) 0.3404(4) 0.8969(6) 0.0443(12) Uani d P 0.50 B 2
    P P1 0.76594(5) 0.38331(3) 0.53464(4) 0.01817(11) Uani d . 1 . .
    N N1 0.7551(2) 0.30566(11) 0.72019(14) 0.0289(4) Uani d . 1 . .
    C C1 0.5273(2) 0.28695(14) 0.45247(18) 0.0316(5) Uani d . 1 . .
    H H1A 0.5795 0.2602 0.4074 0.047 Uiso calc R 1 . .
    H H1B 0.5062 0.3347 0.4259 0.047 Uiso calc R 1 . .
    H H1C 0.4438 0.2612 0.4615 0.047 Uiso calc R 1 . .
    C C2 0.9364(2) 0.34988(11) 0.56117(16) 0.0214(4) Uani d . 1 . .
    C C3 0.9725(2) 0.31802(13) 0.65212(17) 0.0268(5) Uani d . 1 . .
    C C4 0.8828(3) 0.31090(14) 0.73071(18) 0.0315(5) Uani d . 1 . .
    H H4 0.9235 0.3101 0.7952 0.038 Uiso calc R 1 . .
    C C5 0.6819(3) 0.30364(16) 0.80910(18) 0.0374(6) Uani d . 1 . .
    H H5A 0.7465 0.3037 0.8672 0.045 Uiso calc R 1 . .
    H H5B 0.6275 0.2594 0.8100 0.045 Uiso calc R 1 . .
    C C6 0.5910(3) 0.36912(17) 0.81044(19) 0.0402(6) Uani d . 1 B .
    H H6A 0.6467 0.4130 0.8089 0.048 Uiso calc R 1 . .
    H H6B 0.5284 0.3689 0.7513 0.048 Uiso calc R 1 . .
    C C7 0.5115(3) 0.37153(19) 0.8982(2) 0.0455(7) Uani d . 1 . .
    C C8A 0.5216(8) 0.4289(5) 0.9701(5) 0.0549(18) Uani d P 0.50 B 1
    H H8A 0.5839 0.4674 0.9708 0.066 Uiso calc PR 0.50 B 1
    C C8B 0.5611(7) 0.3773(5) 0.9925(5) 0.059(2) Uani d P 0.50 B 2
    H H8B 0.6537 0.3845 1.0113 0.070 Uiso calc PR 0.50 B 2
    C C9A 0.4239(8) 0.4189(5) 1.0396(5) 0.0569(19) Uani d P 0.50 B 1
    H H9A 0.4164 0.4492 1.0942 0.068 Uiso calc PR 0.50 B 1
    C C9B 0.4608(7) 0.3717(5) 1.0608(4) 0.0522(17) Uani d P 0.50 B 2
    H H9B 0.4791 0.3767 1.1290 0.063 Uiso calc PR 0.50 B 2
    C C10A 0.3397(3) 0.35877(19) 1.0181(2) 0.0497(8) Uani d P 0.50 B 1
    H H10A 0.2753 0.3403 1.0586 0.060 Uiso calc PR 0.50 B 1
    C C10B 0.3397(3) 0.35877(19) 1.0181(2) 0.0497(8) Uani d P 0.50 B 2
    H H10B 0.2589 0.3595 1.0499 0.060 Uiso calc PR 0.50 B 2
    C C11 1.0318(2) 0.35515(12) 0.49348(17) 0.0263(5) Uani d . 1 . .
    H H11 1.0084 0.3770 0.4324 0.032 Uiso calc R 1 . .
    C C12 1.1615(2) 0.32884(14) 0.5141(2) 0.0323(5) Uani d . 1 . .
    H H12 1.2250 0.3320 0.4666 0.039 Uiso calc R 1 . .
    C C13 1.1980(3) 0.29822(14) 0.6033(2) 0.0380(6) Uani d . 1 . .
    H H13 1.2863 0.2803 0.6175 0.046 Uiso calc R 1 . .
    C C14 1.1042(3) 0.29394(14) 0.6720(2) 0.0358(6) Uani d . 1 . .
    H H14 1.1301 0.2742 0.7340 0.043 Uiso calc R 1 . .
    C C15 0.7553(2) 0.46247(11) 0.61019(15) 0.0195(4) Uani d . 1 . .
    C C16 0.8684(2) 0.49563(12) 0.65553(16) 0.0250(4) Uani d . 1 . .
    H H16 0.9552 0.4770 0.6473 0.030 Uiso calc R 1 . .
    C C17 0.8542(3) 0.55604(13) 0.71283(17) 0.0306(5) Uani d . 1 . .
    H H17 0.9313 0.5782 0.7444 0.037 Uiso calc R 1 . .
    C C18 0.7276(3) 0.58398(13) 0.72402(17) 0.0309(5) Uani d . 1 . .
    H H18 0.7185 0.6258 0.7621 0.037 Uiso calc R 1 . .
    C C19 0.6147(3) 0.55098(13) 0.67984(17) 0.0300(5) Uani d . 1 . .
    H H19 0.5281 0.5699 0.6883 0.036 Uiso calc R 1 . .
    C C20 0.6280(2) 0.49029(12) 0.62321(16) 0.0249(4) Uani d . 1 . .
    H H20 0.5504 0.4676 0.5932 0.030 Uiso calc R 1 . .
    C C21 0.7591(2) 0.41830(11) 0.41116(15) 0.0203(4) Uani d . 1 . .
    C C22 0.7452(2) 0.49174(12) 0.39294(16) 0.0243(4) Uani d . 1 . .
    H H22 0.7424 0.5244 0.4455 0.029 Uiso calc R 1 . .
    C C23 0.7355(3) 0.51719(13) 0.29770(17) 0.0312(5) Uani d . 1 . .
    H H23 0.7263 0.5671 0.2856 0.037 Uiso calc R 1 . .
    C C24 0.7393(3) 0.46996(15) 0.22089(17) 0.0328(5) Uani d . 1 . .
    H H24 0.7310 0.4874 0.1561 0.039 Uiso calc R 1 . .
    C C25 0.7550(3) 0.39725(15) 0.23840(17) 0.0320(5) Uani d . 1 . .
    H H25 0.7593 0.3650 0.1855 0.038 Uiso calc R 1 . .
    C C26 0.7644(2) 0.37123(13) 0.33299(17) 0.0268(5) Uani d . 1 . .
    H H26 0.7744 0.3212 0.3445 0.032 Uiso calc R 1 . .
    C C27 0.9815(11) 0.5338(5) 0.9658(6) 0.101(3) Uiso d PD 0.50 A -1
    H H27A 0.9199 0.5705 0.9358 0.121 Uiso calc PR 0.50 A -1
    H H27B 1.0632 0.5342 0.9297 0.121 Uiso calc PR 0.50 A -1
loop_
    _atom_site_aniso_label
    _atom_site_aniso_U_11
    _atom_site_aniso_U_22
    _atom_site_aniso_U_33
    _atom_site_aniso_U_12
    _atom_site_aniso_U_13
    _atom_site_aniso_U_23
    Pd1 0.01711(8) 0.01957(8) 0.02575(9) 0.00040(6) 0.00207(6) 0.00374(6)
    Cl1 0.0251(3) 0.0310(3) 0.0611(4) -0.0026(2) 0.0048(3) 0.0200(3)
    S1A 0.058(3) 0.0360(18) 0.048(3) -0.0159(16) 0.022(2) -0.0098(16)
    S1B 0.0410(17) 0.061(4) 0.0305(10) -0.0139(19) 0.0016(10) 0.0018(19)
    P1 0.0166(2) 0.0187(2) 0.0192(2) 0.00054(19) 0.00097(18) 0.00085(19)
    N1 0.0272(10) 0.0343(11) 0.0252(10) 0.0028(8) 0.0030(8) 0.0106(8)
    C1 0.0256(11) 0.0375(13) 0.0310(12) -0.0099(10) -0.0026(9) -0.0016(10)
    C2 0.0186(9) 0.0199(9) 0.0257(10) 0.0007(8) 0.0004(8) -0.0008(8)
    C3 0.0216(11) 0.0281(11) 0.0303(12) 0.0032(9) -0.0013(9) 0.0041(9)
    C4 0.0290(12) 0.0395(13) 0.0254(11) 0.0054(10) -0.0024(9) 0.0104(10)
    C5 0.0343(13) 0.0532(16) 0.0253(12) 0.0016(12) 0.0052(10) 0.0140(11)
    C6 0.0427(15) 0.0537(17) 0.0254(12) 0.0045(13) 0.0099(11) 0.0064(11)
    C7 0.0359(14) 0.074(2) 0.0269(13) -0.0073(14) 0.0076(11) -0.0028(13)
    C8A 0.054(4) 0.072(5) 0.042(4) -0.028(4) 0.018(3) -0.014(3)
    C8B 0.032(3) 0.114(7) 0.031(3) -0.017(4) 0.010(2) -0.018(4)
    C9A 0.065(5) 0.075(5) 0.034(3) -0.019(4) 0.022(3) -0.016(3)
    C9B 0.045(4) 0.089(6) 0.024(3) -0.014(4) 0.010(2) -0.010(3)
    C10A 0.0469(17) 0.067(2) 0.0378(15) -0.0110(15) 0.0179(13) -0.0025(14)
    C10B 0.0469(17) 0.067(2) 0.0378(15) -0.0110(15) 0.0179(13) -0.0025(14)
    C11 0.0225(11) 0.0270(11) 0.0295(11) 0.0006(9) 0.0025(9) -0.0015(9)
    C12 0.0209(11) 0.0333(12) 0.0434(14) 0.0029(9) 0.0072(10) -0.0065(11)
    C13 0.0214(11) 0.0363(13) 0.0559(17) 0.0080(10) -0.0001(11) 0.0021(12)
    C14 0.0263(12) 0.0386(14) 0.0413(14) 0.0075(10) -0.0057(10) 0.0095(11)
    C15 0.0212(10) 0.0198(9) 0.0178(9) -0.0001(8) 0.0030(7) 0.0008(7)
    C16 0.0220(10) 0.0264(11) 0.0265(11) -0.0005(8) 0.0025(8) -0.0032(9)
    C17 0.0325(12) 0.0308(12) 0.0285(12) -0.0069(10) 0.0022(9) -0.0070(9)
    C18 0.0439(14) 0.0256(11) 0.0246(11) -0.0011(10) 0.0107(10) -0.0051(9)
    C19 0.0307(12) 0.0294(11) 0.0310(12) 0.0074(10) 0.0097(10) -0.0001(9)
    C20 0.0211(10) 0.0277(11) 0.0261(11) 0.0021(8) 0.0029(8) 0.0011(9)
    C21 0.0165(9) 0.0240(10) 0.0204(10) 0.0002(8) 0.0012(7) 0.0012(8)
    C22 0.0262(11) 0.0237(10) 0.0228(10) -0.0029(8) 0.0009(8) 0.0007(8)
    C23 0.0344(13) 0.0294(12) 0.0295(12) -0.0015(10) 0.0008(10) 0.0079(9)
    C24 0.0313(12) 0.0450(14) 0.0224(11) 0.0006(11) 0.0041(9) 0.0051(10)
    C25 0.0310(12) 0.0434(14) 0.0219(11) 0.0052(11) 0.0032(9) -0.0050(10)
    C26 0.0258(11) 0.0279(11) 0.0267(11) 0.0052(9) 0.0027(9) -0.0022(9)
_geom_special_details
;
All esds (except the esd in the dihedral angle between two l.s. planes) are
estimated using the full covariance matrix. The cell esds are taken into
account individually in the estimation of esds in distances, angles and
torsion angles; correlations between esds in cell parameters are only used
when they are defined by crystal symmetry. An approximate (isotropic)
treatment of cell esds is used for estimating esds involving l.s. planes.
;
loop_
    _geom_bond_atom_site_label_1
    _geom_bond_atom_site_label_2
    _geom_bond_site_symmetry_2
    _geom_bond_distance
    _geom_bond_publ_flag
    Pd1 C1 . 2.045(2) y
    Pd1 N1 . 2.158(2) y
    Pd1 P1 . 2.2039(6) y
    Pd1 Cl1 . 2.3628(6) y
    Cl2A C27 . 1.695(7) ?
    Cl2B C27 . 1.673(8) ?
    S1A C7 . 1.655(9) ?
    S1A C10A . 1.673(9) ?
    S1B C7 . 1.715(9) ?
    P1 C15 . 1.817(2) ?
    P1 C21 . 1.823(2) ?
    P1 C2 . 1.825(2) ?
    N1 C4 . 1.278(3) ?
    N1 C5 . 1.479(3) ?
    C1 H1A . 0.9800 ?
    C1 H1B . 0.9800 ?
    C1 H1C . 0.9800 ?
    C2 C11 . 1.391(3) ?
    C2 C3 . 1.411(3) ?
    C3 C14 . 1.397(3) ?
    C3 C4 . 1.467(3) ?
    C4 H4 . 0.9500 ?
    C5 C6 . 1.523(4) ?
    C5 H5A . 0.9900 ?
    C5 H5B . 0.9900 ?
    C6 C7 . 1.502(4) ?
    C6 H6A . 0.9900 ?
    C6 H6B . 0.9900 ?
    C7 C8B . 1.362(7) ?
    C7 C8A . 1.459(8) ?
    C8A C9A . 1.434(9) ?
    C8A H8A . 0.9500 ?
    C8B C9B . 1.434(8) ?
    C8B H8B . 0.9500 ?
    C9A C10A . 1.420(8) ?
    C9A H9A . 0.9500 ?
    C9B H9B . 0.9500 ?
    C10A H10A . 0.9500 ?
    C11 C12 . 1.394(3) ?
    C11 H11 . 0.9500 ?
    C12 C13 . 1.381(4) ?
    C12 H12 . 0.9500 ?
    C13 C14 . 1.388(4) ?
    C13 H13 . 0.9500 ?
    C14 H14 . 0.9500 ?
    C15 C16 . 1.394(3) ?
    C15 C20 . 1.398(3) ?
    C16 C17 . 1.391(3) ?
    C16 H16 . 0.9500 ?
    C17 C18 . 1.388(4) ?
    C17 H17 . 0.9500 ?
    C18 C19 . 1.384(4) ?
    C18 H18 . 0.9500 ?
    C19 C20 . 1.389(3) ?
    C19 H19 . 0.9500 ?
    C20 H20 . 0.9500 ?
    C21 C26 . 1.396(3) ?
    C21 C22 . 1.398(3) ?
    C22 C23 . 1.395(3) ?
    C22 H22 . 0.9500 ?
    C23 C24 . 1.382(4) ?
    C23 H23 . 0.9500 ?
    C24 C25 . 1.385(4) ?
    C24 H24 . 0.9500 ?
    C25 C26 . 1.390(3) ?
    C25 H25 . 0.9500 ?
    C26 H26 . 0.9500 ?
    C27 H27A . 0.9900 ?
    C27 H27B . 0.9900 ?
loop_
    _geom_angle_atom_site_label_1
    _geom_angle_atom_site_label_2
    _geom_angle_atom_site_label_3
    _geom_angle_site_symmetry_1
    _geom_angle_site_symmetry_3
    _geom_angle
    _geom_angle_publ_flag
    C1 Pd1 N1 . . 178.73(9) ?
    C1 Pd1 P1 . . 94.76(7) ?
    N1 Pd1 P1 . . 85.25(6) ?
    C1 Pd1 Cl1 . . 88.88(7) ?
    N1 Pd1 Cl1 . . 91.05(6) ?
    P1 Pd1 Cl1 . . 175.36(2) ?
    C7 S1A C10A . . 96.8(4) ?
    C15 P1 C21 . . 104.30(10) ?
    C15 P1 C2 . . 104.99(10) ?
    C21 P1 C2 . . 106.03(10) ?
    C15 P1 Pd1 . . 110.94(7) ?
    C21 P1 Pd1 . . 124.56(7) ?
    C2 P1 Pd1 . . 104.47(7) ?
    C4 N1 C5 . . 117.6(2) ?
    C4 N1 Pd1 . . 125.45(17) ?
    C5 N1 Pd1 . . 116.96(16) ?
    Pd1 C1 H1A . . 109.5 ?
    Pd1 C1 H1B . . 109.5 ?
    H1A C1 H1B . . 109.5 ?
    Pd1 C1 H1C . . 109.5 ?
    H1A C1 H1C . . 109.5 ?
    H1B C1 H1C . . 109.5 ?
    C11 C2 C3 . . 119.2(2) ?
    C11 C2 P1 . . 121.32(17) ?
    C3 C2 P1 . . 119.46(17) ?
    C14 C3 C2 . . 118.7(2) ?
    C14 C3 C4 . . 116.5(2) ?
    C2 C3 C4 . . 124.7(2) ?
    N1 C4 C3 . . 125.9(2) ?
    N1 C4 H4 . . 117.1 ?
    C3 C4 H4 . . 117.1 ?
    N1 C5 C6 . . 108.9(2) ?
    N1 C5 H5A . . 109.9 ?
    C6 C5 H5A . . 109.9 ?
    N1 C5 H5B . . 109.9 ?
    C6 C5 H5B . . 109.9 ?
    H5A C5 H5B . . 108.3 ?
    C7 C6 C5 . . 112.8(2) ?
    C7 C6 H6A . . 109.0 ?
    C5 C6 H6A . . 109.0 ?
    C7 C6 H6B . . 109.0 ?
    C5 C6 H6B . . 109.0 ?
    H6A C6 H6B . . 107.8 ?
    C8B C7 C8A . . 44.7(4) ?
    C8B C7 C6 . . 126.8(4) ?
    C8A C7 C6 . . 124.0(4) ?
    C8B C7 S1A . . 101.2(4) ?
    C8A C7 S1A . . 109.1(4) ?
    C6 C7 S1A . . 124.5(4) ?
    C8B C7 S1B . . 108.0(4) ?
    C8A C7 S1B . . 105.6(4) ?
    C6 C7 S1B . . 122.7(4) ?
    S1A C7 S1B . . 13.1(3) ?
    C9A C8A C7 . . 110.3(6) ?
    C9A C8A H8A . . 124.8 ?
    C7 C8A H8A . . 124.8 ?
    C7 C8B C9B . . 113.8(5) ?
    C7 C8B H8B . . 123.1 ?
    C9B C8B H8B . . 123.1 ?
    C10A C9A C8A . . 112.7(6) ?
    C10A C9A H9A . . 123.7 ?
    C8A C9A H9A . . 123.7 ?
    C8B C9B H9B . . 123.8 ?
    C9A C10A S1A . . 109.1(4) ?
    C9A C10A H10A . . 125.5 ?
    S1A C10A H10A . . 125.5 ?
    C2 C11 C12 . . 120.9(2) ?
    C2 C11 H11 . . 119.6 ?
    C12 C11 H11 . . 119.6 ?
    C13 C12 C11 . . 120.3(2) ?
    C13 C12 H12 . . 119.9 ?
    C11 C12 H12 . . 119.9 ?
    C12 C13 C14 . . 119.3(2) ?
    C12 C13 H13 . . 120.4 ?
    C14 C13 H13 . . 120.4 ?
    C13 C14 C3 . . 121.6(2) ?
    C13 C14 H14 . . 119.2 ?
    C3 C14 H14 . . 119.2 ?
    C16 C15 C20 . . 119.4(2) ?
    C16 C15 P1 . . 122.46(16) ?
    C20 C15 P1 . . 118.09(16) ?
    C17 C16 C15 . . 120.0(2) ?
    C17 C16 H16 . . 120.0 ?
    C15 C16 H16 . . 120.0 ?
    C18 C17 C16 . . 120.2(2) ?
    C18 C17 H17 . . 119.9 ?
    C16 C17 H17 . . 119.9 ?
    C19 C18 C17 . . 120.2(2) ?
    C19 C18 H18 . . 119.9 ?
    C17 C18 H18 . . 119.9 ?
    C18 C19 C20 . . 120.0(2) ?
    C18 C19 H19 . . 120.0 ?
    C20 C19 H19 . . 120.0 ?
    C19 C20 C15 . . 120.2(2) ?
    C19 C20 H20 . . 119.9 ?
    C15 C20 H20 . . 119.9 ?
    C26 C21 C22 . . 119.1(2) ?
    C26 C21 P1 . . 119.85(17) ?
    C22 C21 P1 . . 121.03(16) ?
    C23 C22 C21 . . 120.1(2) ?
    C23 C22 H22 . . 119.9 ?
    C21 C22 H22 . . 119.9 ?
    C24 C23 C22 . . 120.2(2) ?
    C24 C23 H23 . . 119.9 ?
    C22 C23 H23 . . 119.9 ?
    C23 C24 C25 . . 120.0(2) ?
    C23 C24 H24 . . 120.0 ?
    C25 C24 H24 . . 120.0 ?
    C24 C25 C26 . . 120.3(2) ?
    C24 C25 H25 . . 119.8 ?
    C26 C25 H25 . . 119.8 ?
    C25 C26 C21 . . 120.2(2) ?
    C25 C26 H26 . . 119.9 ?
    C21 C26 H26 . . 119.9 ?
    Cl2B C27 Cl2A . . 117.9(6) ?
    Cl2B C27 H27A . . 107.8 ?
    Cl2A C27 H27A . . 107.8 ?
    Cl2B C27 H27B . . 107.8 ?
    Cl2A C27 H27B . . 107.8 ?
    H27A C27 H27B . . 107.2 ?
loop_
    _geom_torsion_atom_site_label_1
    _geom_torsion_atom_site_label_2
    _geom_torsion_atom_site_label_3
    _geom_torsion_atom_site_label_4
    _geom_torsion_site_symmetry_1
    _geom_torsion_site_symmetry_2
    _geom_torsion_site_symmetry_3
    _geom_torsion_site_symmetry_4
    _geom_torsion
    _geom_torsion_publ_flag
    C1 Pd1 P1 C15 . . . . 122.52(11) ?
    N1 Pd1 P1 C15 . . . . -58.75(9) ?
    Cl1 Pd1 P1 C15 . . . . -96.0(3) ?
    C1 Pd1 P1 C21 . . . . -3.25(11) ?
    N1 Pd1 P1 C21 . . . . 175.47(10) ?
    Cl1 Pd1 P1 C21 . . . . 138.3(3) ?
    C1 Pd1 P1 C2 . . . . -124.85(11) ?
    N1 Pd1 P1 C2 . . . . 53.87(9) ?
    Cl1 Pd1 P1 C2 . . . . 16.7(3) ?
    C1 Pd1 N1 C4 . . . . 46(4) ?
    P1 Pd1 N1 C4 . . . . -44.6(2) ?
    Cl1 Pd1 N1 C4 . . . . 132.6(2) ?
    C1 Pd1 N1 C5 . . . . -133(4) ?
    P1 Pd1 N1 C5 . . . . 136.99(18) ?
    Cl1 Pd1 N1 C5 . . . . -45.81(17) ?
    C15 P1 C2 C11 . . . . -109.01(19) ?
    C21 P1 C2 C11 . . . . 1.0(2) ?
    Pd1 P1 C2 C11 . . . . 134.17(17) ?
    C15 P1 C2 C3 . . . . 70.99(19) ?
    C21 P1 C2 C3 . . . . -178.95(18) ?
    Pd1 P1 C2 C3 . . . . -45.83(19) ?
    C11 C2 C3 C14 . . . . 1.2(3) ?
    P1 C2 C3 C14 . . . . -178.79(19) ?
    C11 C2 C3 C4 . . . . 178.3(2) ?
    P1 C2 C3 C4 . . . . -1.7(3) ?
    C5 N1 C4 C3 . . . . -176.1(2) ?
    Pd1 N1 C4 C3 . . . . 5.4(4) ?
    C14 C3 C4 N1 . . . . -154.4(3) ?
    C2 C3 C4 N1 . . . . 28.5(4) ?
    C4 N1 C5 C6 . . . . 116.9(3) ?
    Pd1 N1 C5 C6 . . . . -64.6(3) ?
    N1 C5 C6 C7 . . . . 179.6(2) ?
    C5 C6 C7 C8B . . . . 63.5(7) ?
    C5 C6 C7 C8A . . . . 119.0(5) ?
    C5 C6 C7 S1A . . . . -80.4(4) ?
    C5 C6 C7 S1B . . . . -96.0(4) ?
    C10A S1A C7 C8B . . . . 32.0(5) ?
    C10A S1A C7 C8A . . . . -13.7(5) ?
    C10A S1A C7 C6 . . . . -176.8(3) ?
    C10A S1A C7 S1B . . . . -90(3) ?
    C8B C7 C8A C9A . . . . -75.3(8) ?
    C6 C7 C8A C9A . . . . 174.6(6) ?
    S1A C7 C8A C9A . . . . 11.4(8) ?
    S1B C7 C8A C9A . . . . 24.7(8) ?
    C8A C7 C8B C9B . . . . 81.6(9) ?
    C6 C7 C8B C9B . . . . -174.7(6) ?
    S1A C7 C8B C9B . . . . -24.3(9) ?
    S1B C7 C8B C9B . . . . -12.7(10) ?
    C7 C8A C9A C10A . . . . -2.9(10) ?
    C8A C9A C10A S1A . . . . -6.9(9) ?
    C7 S1A C10A C9A . . . . 12.1(6) ?
    C3 C2 C11 C12 . . . . 0.6(3) ?
    P1 C2 C11 C12 . . . . -179.39(18) ?
    C2 C11 C12 C13 . . . . -1.2(4) ?
    C11 C12 C13 C14 . . . . 0.0(4) ?
    C12 C13 C14 C3 . . . . 1.9(4) ?
    C2 C3 C14 C13 . . . . -2.5(4) ?
    C4 C3 C14 C13 . . . . -179.8(2) ?
    C21 P1 C15 C16 . . . . -96.92(19) ?
    C2 P1 C15 C16 . . . . 14.4(2) ?
    Pd1 P1 C15 C16 . . . . 126.67(17) ?
    C21 P1 C15 C20 . . . . 83.53(18) ?
    C2 P1 C15 C20 . . . . -165.18(17) ?
    Pd1 P1 C15 C20 . . . . -52.88(18) ?
    C20 C15 C16 C17 . . . . -0.3(3) ?
    P1 C15 C16 C17 . . . . -179.81(18) ?
    C15 C16 C17 C18 . . . . -0.8(4) ?
    C16 C17 C18 C19 . . . . 1.3(4) ?
    C17 C18 C19 C20 . . . . -0.8(4) ?
    C18 C19 C20 C15 . . . . -0.3(4) ?
    C16 C15 C20 C19 . . . . 0.8(3) ?
    P1 C15 C20 C19 . . . . -179.61(17) ?
    C15 P1 C21 C26 . . . . -179.72(17) ?
    C2 P1 C21 C26 . . . . 69.74(19) ?
    Pd1 P1 C21 C26 . . . . -51.2(2) ?
    C15 P1 C21 C22 . . . . -1.3(2) ?
    C2 P1 C21 C22 . . . . -111.86(18) ?
    Pd1 P1 C21 C22 . . . . 127.25(16) ?
    C26 C21 C22 C23 . . . . 0.6(3) ?
    P1 C21 C22 C23 . . . . -177.78(18) ?
    C21 C22 C23 C24 . . . . 0.1(4) ?
    C22 C23 C24 C25 . . . . -1.1(4) ?
    C23 C24 C25 C26 . . . . 1.3(4) ?
    C24 C25 C26 C21 . . . . -0.5(4) ?
    C22 C21 C26 C25 . . . . -0.5(3) ?
    P1 C21 C26 C25 . . . . 177.97(18) ?
data_global
_journal_date_recd_electronic     2010-04-26
_journal_date_accepted     2010-05-14
_journal_name_full     'Acta Crystallographica, Section E'
_journal_year     2010
_journal_volume     66
_journal_issue      6
_journal_page_first     m688
_journal_page_last     m688
_journal_paper_category     QM
_journal_coeditor_code     HB5421
_publ_contact_author_name     'Martin O Onani'
_publ_contact_author_address
;
University of the Western Cape
Cape Town
Bellville
7535
South Africa
;
_publ_contact_author_email     'monani@uwc.ac.za'
_publ_contact_author_fax     '+279591400'
_publ_contact_author_phone     '+27219593050'
_publ_section_title
;\
Chlorido{<i>N</i>-[2-(diphenylphosphanyl)benzylidene]-2-(2-thienyl)ethanamine-\
\k^2^<i>N</i>,<i>P</i>}methylpalladium(II) dichloromethane hemisolvate
;
loop_
    _publ_author_name
    _publ_author_footnote
    _publ_author_address
    'Onani, Martin O.' .
;
University of the Western Cape
Cape Town
Bellville 7535
South Africa
;
    'Motswainyana, William M.' .
;
University of the Western Cape
Cape Town
Bellville 7535
South Africa
;
    'Iwuoha, Emmanuel I.' .
;
University of the Western Cape
Cape Town
Bellville 7535
South Africa
;
    'Darkwa, James' .
;
University of Johannesburg
Auckland Park Kingsway Campus
Johannesburg 2006, South Africa
;
    'Lalancette, Roger A.' .
;
Department of Chemistry
Rutgers State University,
73 Warren St.
Newark
NJ 07102
USA
;
