# Supplementary material for: Chlorido{N-[2-(diphenylphosphanyl)benz­ylidene]-2-(2-thienyl)ethanamine-κ2 N,P}methylpalladium(II) dichloromethane hemisolvate
Source: Acta Crystallogr Sect E Struct Rep Online. 2010 May 22;66(Pt 6):m688. doi: 10.1107/S1600536810017824 (PMC2979533; doi:10.1107/S1600536810017824)
Supplement: Supplementary file 2 [file e-66-0m688-Isup2.hkl]

# 
# h,k,l, Fc-squared, Fo-squared, sigma(Fo-squared) and status flag 
# 
data_I
_shelx_title ' w116 in P2(1)/n' 
_shelx_refln_list_code          4 
_shelx_F_calc_maximum      277.74 
_exptl_crystal_F_000      1212.00 
_reflns_d_resolution_high  0.7495 
 
loop_ 
 _symmetry_equiv_pos_as_xyz 
 'x, y, z' 
 '-x+1/2, y+1/2, -z+1/2' 
 '-x, -y, -z' 
 'x-1/2, -y-1/2, z-1/2' 
 
_cell_length_a     9.9960 
_cell_length_b    18.6584 
_cell_length_c    13.8167 
_cell_angle_alpha  90.000 
_cell_angle_beta   94.517 
_cell_angle_gamma  90.000 
 
_shelx_F_squared_multiplier     1.000 
 
loop_ 
 _refln_index_h 
 _refln_index_k 
 _refln_index_l 
 _refln_F_squared_calc 
 _refln_F_squared_meas 
 _refln_F_squared_sigma 
 _refln_observed_status 
   2   0   0     6003.23     5946.35     60.99 o 
   4   0   0       30.45      142.51      6.97 o 
   6   0   0       80.15       55.94     19.09 o 
   8   0   0    29464.48    28596.21    455.73 o 
  10   0   0     5952.56     6026.07    121.56 o 
  12   0   0      151.87      194.28     22.53 o 
   2   1   0    19063.01    20103.44    160.30 o 
   3   1   0     5768.48     5705.78     45.06 o 
   4   1   0      225.45      224.46      6.08 o 
   5   1   0     1341.22     1397.43     19.15 o 
   6   1   0     5408.06     5344.13     63.32 o 
   7   1   0     1281.87     1317.60     28.66 o 
   8   1   0     5604.79     5539.59     76.79 o 
   9   1   0       56.84       54.83     10.13 o 
  10   1   0     1190.24     1261.20     31.74 o 
  11   1   0       28.07       32.24     10.30 o 
  12   1   0        7.56       -8.99      8.99 o 
  13   1   0       73.03       69.50     15.90 o 
   0   2   0    13968.29    14229.98    118.34 o 
   1   2   0    20351.78    20313.17    134.58 o 
   2   2   0     5761.20     6674.06     51.25 o 
   3   2   0     1211.17     1454.91     14.86 o 
   4   2   0    13488.06    13385.20    107.11 o 
   5   2   0     3453.35     4110.75     45.00 o 
   6   2   0    10964.82    11403.88    114.75 o 
   7   2   0     4677.74     4728.93     59.56 o 
   8   2   0     1470.07     1472.52     37.36 o 
   9   2   0     2485.88     2451.42     60.29 o 
  10   2   0       69.36       81.44     11.29 o 
  11   2   0      501.50      514.50     20.55 o 
  12   2   0      683.02      612.99     30.29 o 
  13   2   0      242.69      291.16     24.22 o 
   1   3   0     4768.44     4914.25     38.77 o 
   2   3   0    27377.15    27619.76    201.25 o 
   3   3   0    18035.92    18656.80    137.65 o 
   4   3   0     1569.36     1676.81     19.88 o 
   5   3   0     6541.92     6659.40     74.76 o 
   6   3   0      289.37      264.52     10.76 o 
   7   3   0     9408.34     9230.61    103.47 o 
   8   3   0       51.30       57.87     14.39 o 
   9   3   0      869.62      840.48     24.05 o 
  10   3   0     2983.79     2853.57     49.61 o 
  11   3   0     1235.72     1334.69     41.88 o 
  12   3   0      905.10      919.36     41.93 o 
  13   3   0        2.67       -1.00     14.16 o 
   0   4   0       37.00       23.07      3.27 o 
   1   4   0     3236.37     3294.95     26.64 o 
   2   4   0       67.36       63.59      3.60 o 
   3   4   0     4713.98     5184.76     42.61 o 
   4   4   0     7433.23     8042.59     67.90 o 
   5   4   0     9828.80     9971.88     89.68 o 
   6   4   0      954.01     1037.43     16.80 o 
   7   4   0      684.00      674.28     17.72 o 
   8   4   0     1111.38     1139.15     41.77 o 
   9   4   0     1691.87     1745.67     35.05 o 
  10   4   0       24.06       36.53      9.92 o 
  11   4   0        7.17       17.88     13.24 o 
  12   4   0      516.25      541.02     29.71 o 
  13   4   0     2476.46     2626.39     65.79 o 
   1   5   0       20.85       10.90      3.16 o 
   2   5   0     1605.74     1679.43     17.68 o 
   3   5   0    29583.65    29463.72    218.81 o 
   4   5   0     1648.14     1616.86     19.36 o 
   5   5   0     2705.49     2533.75     29.65 o 
   6   5   0      379.93      417.00     12.42 o 
   7   5   0     2753.25     2522.06     38.28 o 
   8   5   0      164.58      182.16     13.57 o 
   9   5   0       86.30       94.01     10.94 o 
  10   5   0      161.17      165.30     17.78 o 
  11   5   0     7162.63     7178.24    122.65 o 
  12   5   0      407.50      373.29     26.67 o 
  13   5   0      344.86      332.48     39.49 o 
   0   6   0    22930.15    24876.35    223.72 o 
   1   6   0     6024.05     5735.08     52.39 o 
   2   6   0       16.86       12.18      3.25 o 
   3   6   0     6425.96     5904.68     56.86 o 
   4   6   0     3359.29     3847.14     40.61 o 
   5   6   0    12970.65    12336.54    110.40 o 
   6   6   0     1434.73     1467.80     24.81 o 
   7   6   0        1.53        5.66      5.57 o 
   8   6   0      845.63      827.53     30.09 o 
   9   6   0     4129.31     3926.55     86.40 o 
  10   6   0      260.19      244.73     24.21 o 
  11   6   0       51.00       81.95     16.73 o 
  12   6   0       93.82       58.64     27.03 o 
   1   7   0      241.13      294.66      8.06 o 
   2   7   0      822.43      932.58     14.01 o 
   3   7   0     8181.52     8223.66     67.85 o 
   4   7   0     4120.75     4433.06     46.50 o 
   5   7   0     2244.63     2286.25     27.90 o 
   6   7   0       20.74       26.84      6.58 o 
   7   7   0     1415.03     1555.09     28.56 o 
   8   7   0       99.87       87.45     12.23 o 
   9   7   0       26.11        1.28     11.00 o 
  10   7   0      957.85      989.66     36.24 o 
  11   7   0     3538.81     3572.71     77.64 o 
  12   7   0      668.03      640.50     33.62 o 
   0   8   0    21732.46    21601.98    242.37 o 
   1   8   0     9023.10     8939.54     64.74 o 
   2   8   0     2551.37     2725.30     32.03 o 
   3   8   0      488.22      473.78     13.46 o 
   4   8   0     9168.19     9117.08     80.88 o 
   5   8   0     8622.95     8457.62     81.30 o 
   6   8   0     5805.40     5709.68     71.33 o 
   7   8   0      162.61      193.63     13.40 o 
   8   8   0     2029.27     1785.04     64.00 o 
   9   8   0     4245.66     4076.98     80.03 o 
  10   8   0        9.08       13.52     12.11 o 
  11   8   0      120.87       77.11     22.86 o 
  12   8   0      515.56      530.95     54.59 o 
   1   9   0     3401.63     3186.80     26.85 o 
   2   9   0    13974.32    14058.04    117.67 o 
   3   9   0       64.25       40.88      6.63 o 
   4   9   0     2140.04     2177.21     35.32 o 
   5   9   0      388.32      386.09     12.75 o 
   6   9   0     2539.35     2732.12     42.32 o 
   7   9   0     1061.79      974.55     24.88 o 
   8   9   0     2111.18     2042.07     50.79 o 
   9   9   0      588.39      627.37     29.55 o 
  10   9   0     1089.86     1204.18     41.77 o 
  11   9   0      211.08      209.38     22.31 o 
  12   9   0      613.36      648.39     39.22 o 
   0  10   0    27894.83    28881.13    263.42 o 
   1  10   0     7886.28     8208.26     59.58 o 
   2  10   0     2520.33     2668.05     32.25 o 
   3  10   0       37.42       66.43      7.07 o 
   4  10   0      983.03      927.90     20.64 o 
   5  10   0       56.01       77.73      8.43 o 
   6  10   0      670.75      644.83     31.73 o 
   7  10   0     1219.93     1173.15     27.66 o 
   8  10   0     8197.96     8177.04    133.69 o 
   9  10   0     1055.18      963.45     36.80 o 
  10  10   0      477.28      457.29     28.04 o 
  11  10   0      191.42      180.07     22.01 o 
  12  10   0      535.61      552.72     33.34 o 
   1  11   0       20.75       34.41      3.87 o 
   2  11   0    19021.45    19271.06    159.96 o 
   3  11   0      437.84      406.67     14.20 o 
   4  11   0       29.36       14.22      6.46 o 
   5  11   0      100.25      117.18     13.31 o 
   6  11   0     5402.01     5020.92     68.01 o 
   7  11   0       39.66       44.02      9.50 o 
   8  11   0     3504.19     3441.75     73.13 o 
   9  11   0        0.01        3.54     12.85 o 
  10  11   0     1186.16     1049.90     40.34 o 
  11  11   0      199.48      213.73     23.97 o 
   0  12   0    22371.19    21759.24    204.11 o 
   1  12   0     6342.17     6723.49     51.22 o 
   2  12   0       11.24        6.80      6.94 o 
   3  12   0      127.56      148.58     10.45 o 
   4  12   0      296.20      325.02     18.04 o 
   5  12   0      830.95      844.20     21.73 o 
   6  12   0      355.73      357.30     16.37 o 
   7  12   0      721.57      776.90     53.41 o 
   8  12   0     3747.04     3692.34     81.31 o 
   9  12   0     1709.53     1673.91     50.98 o 
  10  12   0      183.25      187.81     31.31 o 
  11  12   0      108.27      107.71     33.29 o 
   1  13   0       87.45      129.82      6.52 o 
   2  13   0     8130.86     8189.58     84.68 o 
   3  13   0     1748.59     1576.12     33.70 o 
   4  13   0       68.42      105.11     13.79 o 
   5  13   0     2463.43     2406.71     39.73 o 
   6  13   0     1832.01     1939.84     38.10 o 
   7  13   0     1343.76     1326.20     30.28 o 
   8  13   0     1124.21     1131.04     36.72 o 
   9  13   0      541.06      478.76     39.41 o 
  10  13   0     1827.24     1884.31     60.37 o 
  11  13   0      215.91      212.59     24.98 o 
   0  14   0     2992.77     3303.84     47.75 o 
   1  14   0     7532.36     7390.64     68.26 o 
   2  14   0      878.08     1050.62     27.38 o 
   3  14   0       33.43       46.22      9.19 o 
   4  14   0     1874.25     1805.28     40.35 o 
   5  14   0     1796.03     1677.41     33.10 o 
   6  14   0     1372.01     1377.55     37.19 o 
   7  14   0      765.30      766.13     24.08 o 
   8  14   0      229.81      229.15     24.14 o 
   9  14   0     1972.48     1885.66     57.30 o 
  10  14   0       84.12       69.62     19.36 o 
   1  15   0      488.43      446.81     15.81 o 
   2  15   0     1277.51     1241.27     29.70 o 
   3  15   0     4525.55     4588.49     62.48 o 
   4  15   0       27.64       21.46      9.08 o 
   5  15   0     1255.70     1335.71     33.15 o 
   6  15   0      111.42      118.61     14.69 o 
   7  15   0     1407.22     1475.89     40.19 o 
   8  15   0        5.89        0.38     12.04 o 
   9  15   0       75.29      100.48     20.08 o 
  10  15   0     1195.10     1176.60     57.92 o 
   0  16   0     1302.99     1411.53     28.37 o 
   1  16   0     2741.95     2711.92     44.25 o 
   2  16   0       14.74        4.26      8.54 o 
   3  16   0     3649.76     3592.30     59.51 o 
   4  16   0       32.72       35.49     10.09 o 
   5  16   0     8669.78     8730.13    112.79 o 
   6  16   0        5.07        9.59     10.73 o 
   7  16   0      482.74      477.67     22.33 o 
   8  16   0      409.55      395.07     26.80 o 
   9  16   0     1808.96     1780.43     59.13 o 
  10  16   0        7.96       -4.56     15.92 o 
   1  17   0      619.90      701.91     19.30 o 
   2  17   0      889.94      844.44     24.36 o 
   3  17   0     5766.25     5499.80     72.77 o 
   4  17   0        4.96        8.05     10.34 o 
   5  17   0      179.43      155.31     17.10 o 
   6  17   0      279.70      300.06     18.96 o 
   7  17   0     1203.98     1107.52     31.71 o 
   8  17   0      165.46      162.34     31.74 o 
   9  17   0       10.33       -0.53     19.67 o 
   0  18   0     1774.02     1673.25     30.85 o 
   1  18   0      535.13      511.55     17.38 o 
   2  18   0      107.31      104.88     12.21 o 
   3  18   0      813.17      766.86     24.63 o 
   4  18   0       12.51       25.35     11.44 o 
   5  18   0     2268.73     2393.34     62.24 o 
   6  18   0      184.36      243.94     20.50 o 
   7  18   0       72.74       97.84     19.81 o 
   8  18   0      248.09      269.62     25.30 o 
   9  18   0      522.55      515.06     36.54 o 
   1  19   0      207.95      231.35     14.78 o 
   2  19   0     2565.53     2613.73     46.37 o 
   3  19   0      900.22      854.61     26.92 o 
   4  19   0      244.13      193.57     16.06 o 
   5  19   0      215.84      215.82     20.47 o 
   6  19   0      356.93      335.80     24.80 o 
   7  19   0      954.96      991.66     43.54 o 
   8  19   0      251.82      262.34     29.96 o 
   0  20   0     3987.83     3839.55    107.44 o 
   1  20   0      263.08      278.35     14.77 o 
   2  20   0      264.22      289.69     29.65 o 
   3  20   0       17.35       17.01     10.13 o 
   4  20   0     2365.88     2378.97     68.41 o 
   5  20   0       32.69       31.75     14.03 o 
   6  20   0     1174.32     1238.58     40.92 o 
   7  20   0       43.47       48.02     14.71 o 
   1  21   0      277.62      227.32     13.64 o 
   2  21   0     3319.13     3124.18     57.62 o 
   3  21   0       61.53       21.28     11.10 o 
   4  21   0      198.93      242.82     23.00 o 
   5  21   0       25.21       19.58     14.08 o 
   6  21   0     1173.73     1342.22     43.40 o 
   7  21   0      228.40      232.21     30.23 o 
   0  22   0     3620.56     3865.89    112.85 o 
   1  22   0       28.48       24.57      8.94 o 
   2  22   0      126.34      121.99     12.78 o 
   3  22   0      245.07      246.45     18.59 o 
   4  22   0      410.42      437.86     24.59 o 
   5  22   0      533.88      531.03     30.79 o 
   6  22   0      362.88      378.44     27.54 o 
   1  23   0       11.91       27.85     16.32 o 
   2  23   0     1629.73     1657.52     43.77 o 
   3  23   0      663.79      710.85     29.20 o 
   4  23   0        0.31        1.56     14.20 o 
   5  23   0      112.03       87.66     19.35 o 
   0  24   0     1900.38     1796.63     78.01 o 
   1  24   0     1369.36     1395.14     48.75 o 
   2  24   0      202.29      257.64     21.13 o 
   3  24   0        3.77       16.49     12.40 o 
 -13   0   1      762.68      761.34     63.38 o 
 -11   0   1        4.48        6.22     12.27 o 
  -9   0   1     4233.51     3999.64    107.67 o 
  -7   0   1    12521.48    12296.90    204.65 o 
  -5   0   1    11833.40    12510.05    142.59 o 
  -3   0   1    27027.08    28352.41    275.39 o 
   1   0   1     4535.93     4243.38     40.52 o 
   3   0   1    23762.20    23432.39    259.79 o 
   5   0   1       10.76       13.89      7.41 o 
   7   0   1     8138.83     7592.98    114.60 o 
   9   0   1     1466.25     1535.02     49.35 o 
  11   0   1     1688.58     1731.89     56.64 o 
  13   0   1       73.25       62.65     19.26 o 
 -13   1   1     1874.17     1888.06     68.27 o 
 -12   1   1       14.25       -6.65     11.11 o 
 -11   1   1      134.63      133.35     15.55 o 
 -10   1   1     1251.50     1107.95     26.95 o 
  -9   1   1     8210.25     8131.32    104.37 o 
  -8   1   1     1246.58     1351.82     28.82 o 
  -7   1   1    11862.19    11891.13    140.18 o 
  -6   1   1     3022.54     3017.77     38.33 o 
  -5   1   1     4919.04     4835.85     42.91 o 
  -4   1   1       48.59      104.24      5.44 o 
  -3   1   1    10342.92    10476.55     89.13 o 
  -2   1   1    20542.63    21146.85    206.33 o 
  -1   1   1     8029.02     8147.65     74.40 o 
   1   1   1    55325.50    56203.87    521.25 o 
   2   1   1    24469.88    25885.58    178.21 o 
   3   1   1        7.47       12.16      3.46 o 
   4   1   1      324.54      368.76      9.12 o 
   5   1   1     2860.20     2536.08     32.65 o 
   6   1   1      368.06      409.10     12.88 o 
   7   1   1     1464.88     1369.91     27.14 o 
   8   1   1     2540.40     2638.45     46.64 o 
   9   1   1     9922.57     9865.20    172.83 o 
  10   1   1      898.01      866.23     27.26 o 
  11   1   1      552.21      554.91     32.33 o 
  12   1   1       64.11       58.73     12.89 o 
  13   1   1      235.16      266.54     23.59 o 
 -13   2   1      116.18       92.67     44.67 o 
 -12   2   1       59.30       50.68     14.24 o 
 -11   2   1     1786.63     1720.26     45.16 o 
 -10   2   1      164.13      177.46     13.31 o 
  -9   2   1     2983.08     3077.75     53.55 o 
  -8   2   1     2476.06     2556.45     41.36 o 
  -7   2   1     4091.19     4137.08     57.04 o 
  -6   2   1     9932.02    10035.20     89.11 o 
  -5   2   1       22.02      113.30      4.90 o 
  -4   2   1     3714.21     3711.67     39.06 o 
  -3   2   1     6772.64     6763.87     75.95 o 
  -2   2   1    11410.53    11177.34    125.89 o 
  -1   2   1     8458.27     8848.13     82.62 o 
   0   2   1     7764.93     7747.66     48.33 o 
   1   2   1      530.16      479.95      7.23 o 
   2   2   1    24399.65    24550.83    169.54 o 
   3   2   1      422.50      663.34     10.21 o 
   4   2   1    13507.31    14084.99    113.94 o 
   5   2   1      628.08      712.68     16.65 o 
   6   2   1     5105.35     5070.70     62.76 o 
   7   2   1     5569.70     5751.60     71.40 o 
   8   2   1     4387.04     4169.83     63.74 o 
   9   2   1      640.95      547.75     21.29 o 
  10   2   1       47.00       52.95     11.46 o 
  11   2   1     1107.61     1095.01     31.47 o 
  12   2   1      305.91      347.59     21.64 o 
  13   2   1      154.94      190.36     22.12 o 
 -13   3   1      690.12      761.81     53.93 o 
 -12   3   1     2086.86     2138.37     53.83 o 
 -11   3   1     1373.88     1344.41     40.32 o 
 -10   3   1      664.08      749.90     28.65 o 
  -9   3   1      914.92      902.03     29.65 o 
  -8   3   1      184.71      173.36     10.20 o 
  -7   3   1      133.05      113.08      6.23 o 
  -6   3   1      537.91      585.17     10.92 o 
  -5   3   1     5856.54     5979.64     54.61 o 
  -4   3   1     7323.20     7891.05     83.61 o 
  -3   3   1    20717.15    21162.58    234.80 o 
  -2   3   1     3727.78     3972.14     40.61 o 
  -1   3   1     1299.67     1482.71     13.91 o 
   0   3   1    10452.25    10913.42     73.54 o 
   1   3   1     1675.01     1504.65     15.29 o 
   2   3   1     3510.59     3431.94     29.91 o 
   3   3   1    13903.14    14545.49    104.08 o 
   4   3   1       46.53       72.52      7.61 o 
   5   3   1     3756.34     3636.96     50.18 o 
   6   3   1      644.37      615.20     17.13 o 
   7   3   1     2467.34     2538.14     39.69 o 
   8   3   1      718.36      717.96     22.71 o 
   9   3   1     2333.80     2208.64     43.13 o 
  10   3   1     1209.43     1242.70     32.14 o 
  11   3   1       54.38       31.42     10.74 o 
  12   3   1        0.24       -1.05     20.05 o 
  13   3   1      325.69      296.47     25.81 o 
 -13   4   1       60.27       62.53     18.02 o 
 -12   4   1      393.24      347.56     24.49 o 
 -11   4   1     1408.30     1424.51     42.32 o 
 -10   4   1     5710.99     5648.84     97.05 o 
  -9   4   1     1800.19     1629.75     41.32 o 
  -8   4   1       16.64       44.23     10.22 o 
  -7   4   1      354.14      393.15     14.64 o 
  -6   4   1     6342.22     6557.32     87.94 o 
  -5   4   1     1511.10     1635.42     20.47 o 
  -4   4   1      667.87      595.74     12.48 o 
  -3   4   1       19.08        6.10      3.11 o 
  -2   4   1    65798.59    67694.20    603.55 o 
  -1   4   1    40569.05    43070.23    296.73 o 
   0   4   1    41217.48    41546.49    271.67 o 
   1   4   1    23000.92    24075.98    152.26 o 
   2   4   1     2487.13     2521.79     22.74 o 
   3   4   1     2978.84     2852.48     28.00 o 
   4   4   1    34448.06    35161.14    273.10 o 
   5   4   1     4900.12     5297.24     53.53 o 
   6   4   1     9582.37     9629.53    107.62 o 
   7   4   1      686.24      730.65     19.94 o 
   8   4   1     4468.78     4371.43     66.25 o 
   9   4   1      152.57      163.38     13.35 o 
  10   4   1      151.25      192.93     14.95 o 
  11   4   1     1567.10     1650.94     44.19 o 
  12   4   1     3305.80     3273.07    120.09 o 
  13   4   1      870.59      810.02     37.83 o 
 -13   5   1        5.40       24.18     14.91 o 
 -12   5   1     2972.12     3056.71     69.10 o 
 -11   5   1       98.99      134.62     17.90 o 
 -10   5   1     1770.65     1596.23     43.48 o 
  -9   5   1       52.93       44.44     11.91 o 
  -8   5   1     2202.85     2023.48     44.72 o 
  -7   5   1       18.13       14.21      6.23 o 
  -6   5   1      261.37      301.55     15.65 o 
  -5   5   1       56.86       42.13      8.11 o 
  -4   5   1    31049.08    31760.14    265.31 o 
  -3   5   1      207.75      212.89      6.16 o 
  -2   5   1     2698.18     2653.26     24.17 o 
  -1   5   1      413.19      393.15      7.56 o 
   0   5   1    25692.64    25278.80    159.98 o 
   1   5   1     6028.69     6002.16     42.01 o 
   2   5   1      897.46      701.59     14.02 o 
   3   5   1      119.63      134.78      5.78 o 
   4   5   1     9631.53     9111.27     78.37 o 
   5   5   1        5.94       19.72      5.03 o 
   6   5   1    11231.83    11645.81    127.85 o 
   7   5   1      127.35      131.13     10.28 o 
   8   5   1      380.22      326.33     16.18 o 
   9   5   1       46.45       18.38      8.96 o 
  10   5   1      682.22      717.52     24.06 o 
  11   5   1        1.54       -8.39     21.78 o 
  12   5   1      351.88      282.21     25.32 o 
 -12   6   1      711.06      749.87     34.21 o 
 -11   6   1        0.14       -6.23     14.01 o 
 -10   6   1     5240.79     5129.68     92.08 o 
  -9   6   1      855.96      934.05     31.88 o 
  -8   6   1      462.65      435.66     33.75 o 
  -7   6   1        0.66       -0.18      6.88 o 
  -6   6   1     3042.32     2861.14     39.70 o 
  -5   6   1        5.62       23.39      3.40 o 
  -4   6   1     1357.95     1331.30     15.36 o 
  -3   6   1     1562.64     1620.97     18.60 o 
  -2   6   1    56545.65    58106.43    419.59 o 
  -1   6   1     2442.26     2127.37     21.91 o 
   0   6   1    10111.85    10006.98     67.16 o 
   1   6   1     1338.45     1279.89     13.78 o 
   2   6   1     3958.54     3464.80     34.55 o 
   3   6   1      324.43      532.33     13.14 o 
   4   6   1     6784.37     6498.53     55.82 o 
   5   6   1        3.46        0.36      5.17 o 
   6   6   1     5986.35     5970.99     73.86 o 
   7   6   1       30.54       32.22      9.87 o 
   8   6   1      732.22      802.74     24.21 o 
   9   6   1      109.71      119.28     16.42 o 
  10   6   1      263.28      277.31     16.07 o 
  11   6   1      233.30      208.70     22.11 o 
  12   6   1     4415.02     4585.91     97.48 o 
 -12   7   1     2447.18     2390.15     61.27 o 
 -11   7   1      525.69      560.29     29.07 o 
 -10   7   1      216.10      218.53     19.59 o 
  -9   7   1     1462.30     1402.32     57.31 o 
  -8   7   1     1188.60     1304.45     35.99 o 
  -7   7   1      777.79      834.09     24.05 o 
  -6   7   1       11.03        6.01      7.49 o 
  -5   7   1     4364.22     4213.82     38.17 o 
  -4   7   1    27035.72    27200.66    213.50 o 
  -3   7   1    10629.88    11358.14     94.20 o 
  -2   7   1      507.96      571.18     10.57 o 
  -1   7   1       12.35        3.04      3.93 o 
   0   7   1     4297.01     4570.91     34.43 o 
   1   7   1      358.18      273.95      6.32 o 
   2   7   1    12876.94    13417.41    104.76 o 
   3   7   1     1440.95     1521.85     20.86 o 
   4   7   1     5571.86     5580.95     57.37 o 
   5   7   1     2474.43     2203.46     41.66 o 
   6   7   1     6890.80     6829.36     75.94 o 
   7   7   1     1686.94     1746.98     32.89 o 
   8   7   1     1076.48     1120.75     28.61 o 
   9   7   1      919.41      947.48     26.79 o 
  10   7   1     1525.78     1469.82     45.38 o 
  11   7   1        1.40      -11.45     11.45 o 
  12   7   1        0.06        8.37     18.71 o 
 -12   8   1        0.27       -3.58     13.22 o 
 -11   8   1     1381.80     1388.56     44.49 o 
 -10   8   1      440.19      441.83     25.55 o 
  -9   8   1     3870.54     3522.51     70.77 o 
  -8   8   1        5.84       16.83     10.03 o 
  -7   8   1     1309.17     1154.08     27.36 o 
  -6   8   1     2290.17     2263.79     49.68 o 
  -5   8   1       35.56       53.57      4.61 o 
  -4   8   1     4164.46     4678.08     48.46 o 
  -3   8   1      301.67      328.60      9.97 o 
  -2   8   1     4852.31     4911.63     46.93 o 
  -1   8   1    31457.81    32136.90    251.78 o 
   0   8   1        0.96       14.62      3.27 o 
   1   8   1      514.62      456.42      9.10 o 
   2   8   1      228.74      196.83      7.50 o 
   3   8   1       60.97        5.61      4.52 o 
   4   8   1     2984.92     3002.44     40.70 o 
   5   8   1       21.43       10.63      6.60 o 
   6   8   1     1474.24     1379.12     25.90 o 
   7   8   1     1979.31     1912.61     35.41 o 
   8   8   1      345.76      418.65     25.02 o 
   9   8   1      433.85      442.43     25.13 o 
  10   8   1       42.48       59.97     15.50 o 
  11   8   1     1260.05     1211.28     44.17 o 
  12   8   1      823.19      847.31     39.55 o 
 -12   9   1      580.96      599.10     52.29 o 
 -11   9   1      992.26     1006.53     38.98 o 
 -10   9   1      364.30      380.64     26.91 o 
  -9   9   1     3036.52     2991.40     64.96 o 
  -8   9   1     4236.45     4035.17     76.51 o 
  -7   9   1     2977.29     3122.45     67.78 o 
  -6   9   1     1171.27     1174.63     50.65 o 
  -5   9   1     2779.93     2732.42     32.53 o 
  -4   9   1     1730.92     1642.11     26.92 o 
  -3   9   1     8692.82     8861.54     83.91 o 
  -2   9   1      262.10      193.30      8.77 o 
  -1   9   1       45.11       65.44      5.48 o 
   0   9   1    14184.48    13671.46     92.11 o 
   1   9   1     6177.59     5826.89     44.01 o 
   2   9   1    10679.57    10864.23     88.80 o 
   3   9   1     2586.97     2518.37     29.22 o 
   4   9   1      802.06      785.67     16.05 o 
   5   9   1     2405.85     2469.54     37.04 o 
   6   9   1      373.15      333.31     15.07 o 
   7   9   1     1242.06     1246.21     28.32 o 
   8   9   1     1284.95     1177.16     28.08 o 
   9   9   1     3233.19     3494.63     58.74 o 
  10   9   1      980.95     1088.17     40.75 o 
  11   9   1        0.66        4.95     14.37 o 
  12   9   1       24.71       15.14     15.73 o 
 -12  10   1      148.13      149.27     21.71 o 
 -11  10   1      855.03      837.02     36.73 o 
 -10  10   1        0.17        2.99     12.22 o 
  -9  10   1     1562.24     1646.90     46.44 o 
  -8  10   1      300.48      297.36     20.94 o 
  -7  10   1     8562.31     8552.97    161.13 o 
  -6  10   1        3.32       14.98      6.09 o 
  -5  10   1     3734.64     3874.95     53.96 o 
  -4  10   1      556.72      502.15     13.57 o 
  -3  10   1      802.53      725.64     21.06 o 
  -2  10   1        9.44        0.80      4.92 o 
  -1  10   1    17282.05    17707.24    137.56 o 
   0  10   1       69.57       83.36      5.23 o 
   1  10   1     1823.73     2221.73     22.71 o 
   2  10   1      174.92      191.25      8.21 o 
   3  10   1     5933.32     6018.64     59.38 o 
   4  10   1       27.22       10.88      5.48 o 
   5  10   1      936.79     1005.13     22.73 o 
   6  10   1      283.14      353.20     21.19 o 
   7  10   1     6680.29     6806.25     87.74 o 
   8  10   1      537.54      481.86     27.49 o 
   9  10   1     2104.98     2069.12     56.13 o 
  10  10   1        2.05       -7.03     12.46 o 
  11  10   1     1814.19     1731.34     54.81 o 
  12  10   1      142.01      142.64     22.80 o 
 -11  11   1      274.13      272.61     34.56 o 
 -10  11   1      135.35      157.01     19.13 o 
  -9  11   1     4569.28     4434.67     87.52 o 
  -8  11   1       19.04        5.59     11.82 o 
  -7  11   1     3868.59     3717.70     65.03 o 
  -6  11   1      307.70      267.61     17.06 o 
  -5  11   1     1017.81      973.32     21.52 o 
  -4  11   1     1043.75     1085.09     22.76 o 
  -3  11   1      614.97      600.83     15.71 o 
  -2  11   1      461.35      487.41     14.21 o 
  -1  11   1     1231.24     1305.80     19.78 o 
   0  11   1      278.60      343.48      8.34 o 
   1  11   1    19238.13    18852.75    125.80 o 
   2  11   1       13.58       13.73      5.10 o 
   3  11   1      408.96      440.10     13.90 o 
   4  11   1       33.45       42.48      7.97 o 
   5  11   1      592.83      525.76     17.56 o 
   6  11   1       14.19        6.78      7.27 o 
   7  11   1      359.45      376.92     26.76 o 
   8  11   1        6.73       -3.85      8.12 o 
   9  11   1     7245.24     6812.31    122.09 o 
  10  11   1       16.37      -13.35     16.29 o 
  11  11   1       67.39       66.14     18.06 o 
 -11  12   1      977.68      869.23     42.89 o 
 -10  12   1       57.84       72.22     16.51 o 
  -9  12   1     1159.46     1092.99     40.98 o 
  -8  12   1      274.61      287.67     42.79 o 
  -7  12   1     5636.59     5462.42     87.05 o 
  -6  12   1     1905.98     2032.27     54.80 o 
  -5  12   1     3669.39     3632.90     49.36 o 
  -4  12   1     1016.77      990.72     22.70 o 
  -3  12   1      729.84      778.38     20.08 o 
  -2  12   1     2346.22     2400.03     36.07 o 
  -1  12   1    17778.88    17412.06    137.84 o 
   0  12   1     1888.79     1949.91     21.67 o 
   1  12   1      982.70      997.04     17.01 o 
   2  12   1        0.66        5.02      4.78 o 
   3  12   1     5457.70     5526.15     62.10 o 
   4  12   1     1672.10     1855.97     49.64 o 
   5  12   1       37.96       39.07      8.36 o 
   6  12   1     1945.81     2082.90     44.80 o 
   7  12   1     8400.04     7941.18    118.19 o 
   8  12   1      370.43      404.58     18.68 o 
   9  12   1     1837.37     1854.34     75.18 o 
  10  12   1      151.31      114.35     20.16 o 
  11  12   1      525.70      497.58     33.10 o 
 -11  13   1       23.16       45.41     17.40 o 
 -10  13   1      910.07     1001.93     41.06 o 
  -9  13   1      878.90      897.71     42.04 o 
  -8  13   1     1877.59     1824.48     51.22 o 
  -7  13   1      934.95     1027.79     33.03 o 
  -6  13   1      857.29      807.75     29.11 o 
  -5  13   1     2112.61     2289.47     40.85 o 
  -4  13   1     2538.13     2521.93     51.22 o 
  -3  13   1      366.28      363.34     18.48 o 
  -2  13   1      550.70      441.14     14.99 o 
  -1  13   1       22.87       22.86      5.73 o 
   0  13   1     2487.41     2787.70     28.10 o 
   1  13   1     4402.25     4457.73     39.54 o 
   2  13   1     7634.17     7292.61     72.00 o 
   3  13   1        4.48       -3.89      6.49 o 
   4  13   1      374.61      346.61     21.00 o 
   5  13   1      967.54     1111.37     26.47 o 
   6  13   1      947.61      929.50     43.82 o 
   7  13   1      740.89      715.53     24.29 o 
   8  13   1      476.14      454.27     19.91 o 
   9  13   1     1389.44     1362.83     47.83 o 
  10  13   1      385.35      464.65     32.09 o 
  11  13   1      324.47      301.79     29.21 o 
 -11  14   1      777.53      767.09     39.11 o 
 -10  14   1      505.89      511.86     32.19 o 
  -9  14   1     1198.68     1224.31     44.59 o 
  -8  14   1       38.25       42.49     15.13 o 
  -7  14   1      880.40      862.80     31.76 o 
  -6  14   1      941.84      858.31     26.57 o 
  -5  14   1      973.07      910.73     25.78 o 
  -4  14   1      138.90      175.78     12.57 o 
  -3  14   1      257.06      248.08     17.49 o 
  -2  14   1     5831.66     5782.58     92.92 o 
  -1  14   1     2195.96     2234.69     29.65 o 
   0  14   1     1135.70     1070.41     16.17 o 
   1  14   1      131.19      161.61      6.98 o 
   2  14   1      179.88      189.91     10.60 o 
   3  14   1     3440.95     3270.22     49.06 o 
   4  14   1      649.81      610.22     23.11 o 
   5  14   1      592.69      628.63     21.21 o 
   6  14   1     3507.74     3300.38     55.89 o 
   7  14   1     1058.57     1034.08     29.28 o 
   8  14   1      800.58      841.36     26.81 o 
   9  14   1        4.25       -0.66     14.38 o 
  10  14   1       15.83       30.97     16.66 o 
 -10  15   1      394.25      420.02     31.11 o 
  -9  15   1        7.75       16.77     16.19 o 
  -8  15   1     1803.36     1955.18     56.47 o 
  -7  15   1        1.82       11.28     11.52 o 
  -6  15   1      433.16      408.25     18.28 o 
  -5  15   1     1126.17     1077.43     28.91 o 
  -4  15   1     9236.41     9357.59    105.94 o 
  -3  15   1     1919.36     1941.76     36.27 o 
  -2  15   1      257.40      238.41     19.20 o 
  -1  15   1       55.29       52.11      7.97 o 
   0  15   1     4240.73     4039.02     42.67 o 
   1  15   1      255.41      249.91      8.53 o 
   2  15   1     5749.02     5908.64     66.95 o 
   3  15   1      983.42      942.58     31.36 o 
   4  15   1     3442.02     3517.80     53.72 o 
   5  15   1     1360.80     1287.13     33.07 o 
   6  15   1     1666.38     1706.00     38.81 o 
   7  15   1      283.56      323.40     18.99 o 
   8  15   1     1280.23     1316.45     52.77 o 
   9  15   1      152.64      132.15     22.06 o 
  10  15   1     1563.19     1651.20     56.81 o 
 -10  16   1     2066.26     2194.13     86.63 o 
  -9  16   1        1.38       -3.58     14.33 o 
  -8  16   1        0.90        4.35     15.17 o 
  -7  16   1       45.64       41.32     13.80 o 
  -6  16   1     1511.54     1549.92     50.73 o 
  -5  16   1      139.08      130.42     13.88 o 
  -4  16   1     1296.19     1248.42     29.65 o 
  -3  16   1      187.94      210.01     14.73 o 
  -2  16   1     5578.30     5730.63     73.00 o 
  -1  16   1      475.66      476.02     16.28 o 
   0  16   1      828.54      874.67     15.05 o 
   1  16   1      465.98      357.07     10.87 o 
   2  16   1     1452.66     1412.69     32.58 o 
   3  16   1       88.48       91.14     13.31 o 
   4  16   1     6625.31     6332.89     88.87 o 
   5  16   1        0.32       -7.32     14.77 o 
   6  16   1     1095.17     1093.22     31.79 o 
   7  16   1       50.86       50.90     11.91 o 
   8  16   1      506.87      561.81     23.43 o 
   9  16   1      597.43      605.27     36.93 o 
  10  16   1      373.72      411.90     55.51 o 
  -9  17   1       66.68       66.00     19.34 o 
  -8  17   1      617.94      646.13     45.15 o 
  -7  17   1      161.17      169.69     20.26 o 
  -6  17   1      126.72      131.35     14.33 o 
  -5  17   1      217.53      246.50     17.17 o 
  -4  17   1     6710.76     6573.61     91.77 o 
  -3  17   1       92.07       80.91     11.70 o 
  -2  17   1     2946.96     3036.02     61.27 o 
  -1  17   1        0.05        4.23      6.80 o 
   0  17   1     1745.67     1820.84     24.74 o 
   1  17   1      947.65      860.73     20.78 o 
   2  17   1      993.29      964.48     25.83 o 
   3  17   1      110.78       91.75     13.75 o 
   4  17   1     2224.44     2151.70     56.79 o 
   5  17   1      130.46      145.69     17.41 o 
   6  17   1     2174.76     2055.34     49.82 o 
   7  17   1        8.72        6.69     10.87 o 
   8  17   1      131.79      141.20     17.56 o 
   9  17   1      380.38      391.09     48.44 o 
  -9  18   1      579.18      636.55     38.56 o 
  -8  18   1      169.43      144.31     27.18 o 
  -7  18   1     1113.13     1160.84     41.71 o 
  -6  18   1      603.59      674.17     25.68 o 
  -5  18   1       76.35       79.84     14.74 o 
  -4  18   1       80.59       60.85     12.56 o 
  -3  18   1      397.23      463.95     21.41 o 
  -2  18   1     4001.39     3846.15     58.32 o 
  -1  18   1     1542.53     1532.64     30.46 o 
   0  18   1       59.05       48.71      8.17 o 
   1  18   1       49.88       44.72      8.32 o 
   2  18   1      685.97      593.79     19.31 o 
   3  18   1     1733.17     1691.38     36.23 o 
   4  18   1     2091.76     2298.50     55.21 o 
   5  18   1       13.29       10.15     12.72 o 
   6  18   1      396.33      419.34     25.41 o 
   7  18   1      612.80      662.21     29.88 o 
   8  18   1      254.99      252.80     29.10 o 
   9  18   1       13.43        7.50     17.46 o 
  -8  19   1      389.89      396.86     32.91 o 
  -7  19   1      258.00      194.30     26.03 o 
  -6  19   1      112.16      154.24     21.71 o 
  -5  19   1     1793.65     1724.04     64.44 o 
  -4  19   1     1380.31     1375.69     49.29 o 
  -3  19   1     1099.89     1172.30     30.63 o 
  -2  19   1      199.51      221.80     15.84 o 
  -1  19   1       82.45       71.60      9.96 o 
   0  19   1     1680.07     1637.79     30.32 o 
   1  19   1      910.50      967.17     27.43 o 
   2  19   1      321.68      335.77     19.51 o 
   3  19   1      947.65      980.69     41.78 o 
   4  19   1     1298.65     1295.66     37.18 o 
   5  19   1     1038.66     1000.27     40.78 o 
   6  19   1      621.52      577.99     40.54 o 
   7  19   1      894.68      963.80     36.07 o 
   8  19   1      224.41      236.93     40.63 o 
  -7  20   1     1031.03      995.97     52.96 o 
  -6  20   1      354.68      324.55     23.23 o 
  -5  20   1      868.06      870.12     40.99 o 
  -4  20   1       48.98       78.86     12.83 o 
  -3  20   1      200.55      243.64     17.40 o 
  -2  20   1     1125.66     1120.27     31.36 o 
  -1  20   1     4990.15     4711.45     60.54 o 
   0  20   1      169.13      194.81     11.27 o 
   1  20   1       79.23       51.49      8.98 o 
   2  20   1      153.33      200.46     19.17 o 
   3  20   1     2577.05     2613.94     48.06 o 
   4  20   1      123.97       94.58     13.80 o 
   5  20   1      200.64      176.69     26.45 o 
   6  20   1      376.24      372.70     26.13 o 
   7  20   1     2078.27     2060.16     53.57 o 
  -7  21   1     1089.79     1062.68    119.44 o 
  -6  21   1       49.44       59.34     15.69 o 
  -5  21   1     1490.54     1687.60     48.36 o 
  -4  21   1      287.98      281.79     20.34 o 
  -3  21   1     1460.10     1393.92     34.98 o 
  -2  21   1      155.88      210.12     16.89 o 
  -1  21   1       75.42       74.34     10.98 o 
   0  21   1      189.58      155.56     20.52 o 
   1  21   1     3348.91     3392.34     47.70 o 
   2  21   1      326.02      317.98     18.33 o 
   3  21   1      159.51      114.33     15.03 o 
   4  21   1       47.57       50.06     12.48 o 
   5  21   1      896.86      936.86     46.29 o 
   6  21   1        3.27       -1.69     16.75 o 
   7  21   1      466.95      507.73     29.40 o 
  -6  22   1       10.25       -4.35     13.56 o 
  -5  22   1      778.79      817.77     36.01 o 
  -4  22   1       38.02       21.81     12.72 o 
  -3  22   1      156.27      116.92     14.66 o 
  -2  22   1      145.02      148.20     16.27 o 
  -1  22   1     2006.84     2071.58     37.89 o 
   0  22   1       46.68       39.13     16.02 o 
   1  22   1      485.07      517.25     32.96 o 
   2  22   1       50.31       21.40     11.72 o 
   3  22   1      686.47      662.76     28.02 o 
   4  22   1      104.52      113.78     15.16 o 
   5  22   1        1.64       14.86     12.26 o 
   6  22   1       34.15       34.07     15.84 o 
  -5  23   1       83.82      112.16     19.45 o 
  -4  23   1      655.14      702.00     30.03 o 
  -3  23   1      136.88      178.06     20.17 o 
  -2  23   1        6.10       -1.66      9.34 o 
  -1  23   1      277.96      295.18     14.34 o 
   0  23   1      243.42      181.94     23.27 o 
   1  23   1     3086.47     3114.52     72.21 o 
   2  23   1      175.62      207.13     13.78 o 
   3  23   1        5.34        5.67     11.33 o 
   4  23   1      250.63      270.19     22.93 o 
  -3  24   1       48.83       49.68     16.09 o 
  -2  24   1     1117.41     1141.53     32.85 o 
  -1  24   1      979.73      936.33     40.85 o 
   0  24   1      237.40      213.51     24.59 o 
   1  24   1       91.11       62.99     21.38 o 
   2  24   1        1.45       -4.80      8.37 o 
   3  24   1      116.91      103.15     13.32 o 
 -12   0   2     1196.47     1212.64     71.02 o 
 -10   0   2      233.19      185.41     25.96 o 
  -8   0   2     4018.88     3708.43    101.56 o 
  -6   0   2     4405.06     4779.35     60.22 o 
  -4   0   2     7968.61     8696.87     98.02 o 
  -2   0   2    77141.26    75444.38   1174.97 o 
   2   0   2     8810.04     7865.82     82.41 o 
   4   0   2       12.55        1.61      3.99 o 
   6   0   2    21418.32    22145.58    293.76 o 
   8   0   2     1133.14     1059.23     40.76 o 
  10   0   2     7522.71     7395.08    149.21 o 
  12   0   2       22.76       28.73     17.25 o 
 -13   1   2     1026.11     1026.60     49.64 o 
 -12   1   2      180.58      199.06     24.82 o 
 -11   1   2        5.31       -9.07      9.07 o 
 -10   1   2     2221.27     2167.55     46.59 o 
  -9   1   2      211.08      308.40     14.77 o 
  -8   1   2      818.87      871.58     20.08 o 
  -7   1   2      505.77      600.08     12.40 o 
  -6   1   2     6094.55     6204.91     56.70 o 
  -5   1   2    10377.48    10704.71     85.94 o 
  -4   1   2     1054.53      993.12     12.45 o 
  -3   1   2      306.38      415.79      9.57 o 
  -2   1   2     1034.12      974.15     14.25 o 
  -1   1   2     2862.28     2951.92     25.39 o 
   0   1   2    25534.35    25825.46    162.97 o 
   1   1   2     2857.81     3136.56     25.96 o 
   2   1   2     3396.03     3537.52     29.22 o 
   3   1   2     2891.39     3124.87     27.14 o 
   4   1   2     3230.03     3236.85     30.66 o 
   5   1   2     1941.95     2108.29     38.47 o 
   6   1   2        2.39        9.77      5.90 o 
   7   1   2     4716.20     4564.10     61.30 o 
   8   1   2     9006.87     8788.57    147.25 o 
   9   1   2     2065.20     1942.98     41.97 o 
  10   1   2       27.91       23.45     11.24 o 
  11   1   2       30.41       27.41     11.77 o 
  12   1   2      890.35      849.31     30.55 o 
  13   1   2      222.63      202.33     34.83 o 
 -13   2   2      256.31      242.63     29.14 o 
 -12   2   2     1841.19     1897.28     51.38 o 
 -11   2   2      792.38      732.40     36.88 o 
 -10   2   2      206.53      276.89     17.72 o 
  -9   2   2     1155.47     1215.62     32.35 o 
  -8   2   2     4210.21     4380.65     71.72 o 
  -7   2   2     1925.39     1911.08     35.27 o 
  -6   2   2     2084.18     1994.29     30.09 o 
  -5   2   2     2696.52     2782.34     41.22 o 
  -4   2   2    12236.09    12206.58    125.12 o 
  -3   2   2     4157.63     4299.57     54.11 o 
  -2   2   2     4953.80     4978.39     53.53 o 
  -1   2   2     5362.17     5660.30     49.86 o 
   0   2   2     4739.33     4502.51     33.98 o 
   1   2   2     1800.97     2082.70     19.66 o 
   2   2   2    28748.77    29379.48    203.05 o 
   3   2   2     2385.67     2371.72     21.99 o 
   4   2   2      133.09       96.62      5.85 o 
   5   2   2     1097.18     1030.63     18.24 o 
   6   2   2     9400.46     9373.78     96.91 o 
   7   2   2        5.98        4.42      7.16 o 
   8   2   2       97.17       97.79     12.00 o 
   9   2   2      130.30      172.14     18.52 o 
  10   2   2     4736.05     4593.66     74.51 o 
  11   2   2     1004.84      994.45     31.62 o 
  12   2   2       52.28       60.09     13.56 o 
  13   2   2      258.37      278.55     24.86 o 
 -13   3   2     1388.35     1485.03     79.04 o 
 -12   3   2      158.36      163.15     17.81 o 
 -11   3   2     1784.28     1835.17     45.75 o 
 -10   3   2      716.29      711.73     36.19 o 
  -9   3   2     4366.35     4171.45     72.53 o 
  -8   3   2     2137.49     2074.52     42.52 o 
  -7   3   2      413.65      373.69     12.87 o 
  -6   3   2     5473.95     5295.80     59.91 o 
  -5   3   2     9597.54     9493.14    165.84 o 
  -4   3   2     1709.60     1712.16     29.76 o 
  -3   3   2       12.57       11.93      6.94 o 
  -2   3   2     1647.26     1619.08     25.94 o 
  -1   3   2    20874.46    22037.93    161.70 o 
   0   3   2    34020.21    34841.75    227.99 o 
   1   3   2      382.87      530.37      8.92 o 
   2   3   2    13924.15    13889.76    105.97 o 
   3   3   2     4818.23     4672.85     43.09 o 
   4   3   2     3655.98     3451.44     35.41 o 
   5   3   2     1388.70     1193.98     19.99 o 
   6   3   2      456.01      489.31     15.10 o 
   7   3   2     5555.37     5522.74     91.04 o 
   8   3   2     3377.01     3219.62     55.17 o 
   9   3   2      940.54      957.50     30.29 o 
  10   3   2      186.59      168.95     15.66 o 
  11   3   2       18.10       15.78     11.02 o 
  12   3   2     1389.85     1403.33     64.52 o 
  13   3   2      940.93      910.24     64.91 o 
 -13   4   2      598.82      663.07     30.50 o 
 -12   4   2      171.47      204.55     19.42 o 
 -11   4   2     2860.97     2911.97     62.00 o 
 -10   4   2      793.35      805.57     29.26 o 
  -9   4   2      452.25      413.48     20.31 o 
  -8   4   2       72.04       52.77     12.22 o 
  -7   4   2     1601.57     1755.55     36.48 o 
  -6   4   2       19.78       37.57      9.02 o 
  -5   4   2     1011.81     1051.32     28.19 o 
  -4   4   2      234.49      167.69     11.02 o 
  -3   4   2    21654.14    21998.03    245.49 o 
  -2   4   2     7177.28     7484.09     72.45 o 
  -1   4   2       15.31       43.07      3.30 o 
   0   4   2     4731.76     4742.95     35.30 o 
   1   4   2    18926.52    20267.80    135.50 o 
   2   4   2     1981.04     2162.07     19.84 o 
   3   4   2     5162.15     5111.29     44.49 o 
   4   4   2     3805.50     4266.77     42.26 o 
   5   4   2    11355.69    11508.45     98.27 o 
   6   4   2      686.28      728.75     18.24 o 
   7   4   2     1355.10     1464.79     29.97 o 
   8   4   2       79.84       64.58     11.18 o 
   9   4   2      156.81      213.65     15.60 o 
  10   4   2       78.69      107.13     13.82 o 
  11   4   2     1893.65     1874.98     57.31 o 
  12   4   2       37.42       55.67     13.18 o 
 -13   5   2     1771.14     1726.00     64.48 o 
 -12   5   2       85.87      106.75     21.92 o 
 -11   5   2     2573.98     2678.00     75.96 o 
 -10   5   2       90.19       75.92     13.65 o 
  -9   5   2    10494.58    10131.22    149.44 o 
  -8   5   2      678.25      689.14     25.30 o 
  -7   5   2        2.48       -3.70      4.57 o 
  -6   5   2      208.83      241.60     21.16 o 
  -5   5   2    19896.38    20310.78    270.25 o 
  -4   5   2       82.63       82.41      8.51 o 
  -3   5   2     3090.52     3008.20     45.12 o 
  -2   5   2     1835.37     2014.91     20.20 o 
  -1   5   2    32820.95    32377.05    235.49 o 
   0   5   2      262.80      279.11      7.61 o 
   1   5   2       30.85       33.85      3.49 o 
   2   5   2     1308.75     1327.75     14.20 o 
   3   5   2    21120.11    20098.47    161.30 o 
   4   5   2      955.58      831.83     15.14 o 
   5   5   2     7826.42     7899.38     71.79 o 
   6   5   2       54.74       35.75      7.24 o 
   7   5   2     6211.55     6142.37     78.51 o 
   8   5   2       41.49       39.74     10.07 o 
   9   5   2      887.10      844.81     27.18 o 
  10   5   2        0.72       -8.84      8.84 o 
  11   5   2      876.45      864.75     29.42 o 
  12   5   2       40.64       24.19     16.65 o 
 -12   6   2       73.96       63.31     15.71 o 
 -11   6   2     4860.97     4980.26     91.55 o 
 -10   6   2        1.48       20.45     11.21 o 
  -9   6   2     1810.34     1899.85     70.75 o 
  -8   6   2      222.21      235.90     14.94 o 
  -7   6   2     1546.82     1486.59     26.96 o 
  -6   6   2      155.84      148.58     16.12 o 
  -5   6   2        0.91        4.84      7.94 o 
  -4   6   2     3681.39     3870.98     66.24 o 
  -3   6   2    44737.79    44435.75    397.42 o 
  -2   6   2     1561.01     1765.89     18.50 o 
  -1   6   2       22.02       43.47      4.50 o 
   0   6   2      542.90      683.79      9.23 o 
   1   6   2     4996.46     4753.36     37.37 o 
   2   6   2     2562.46     2729.34     23.17 o 
   3   6   2      216.24      186.60      7.76 o 
   4   6   2      146.65      217.18      9.06 o 
   5   6   2    16052.95    16088.59    134.32 o 
   6   6   2     3909.67     3976.53     50.79 o 
   7   6   2     3188.89     3069.96     48.21 o 
   8   6   2      423.82      431.83     19.50 o 
   9   6   2      711.03      693.17     25.19 o 
  10   6   2      336.69      333.11     20.06 o 
  11   6   2     1858.47     1834.31     64.04 o 
  12   6   2       13.87       17.99     19.16 o 
 -12   7   2       48.25       47.45     18.02 o 
 -11   7   2     1532.97     1540.46     44.67 o 
 -10   7   2      889.63      834.03     39.63 o 
  -9   7   2     2405.93     2458.73     53.26 o 
  -8   7   2     1182.91     1219.41     32.97 o 
  -7   7   2       40.75       23.26      6.12 o 
  -6   7   2      942.78     1000.57     24.72 o 
  -5   7   2     6847.84     6665.91    106.23 o 
  -4   7   2      724.54      876.31     14.80 o 
  -3   7   2       17.04       13.57      3.22 o 
  -2   7   2      436.13      539.01     12.63 o 
  -1   7   2    12917.79    13918.85    109.52 o 
   0   7   2     7662.47     8123.73     56.67 o 
   1   7   2     1195.43     1354.32     15.39 o 
   2   7   2     2324.18     2270.94     26.52 o 
   3   7   2      644.70      631.53     15.83 o 
   4   7   2       38.60        9.68      4.92 o 
   5   7   2     2019.80     1797.05     40.64 o 
   6   7   2       81.75       94.63     10.30 o 
   7   7   2     4270.71     4565.37     64.37 o 
   8   7   2      930.40      871.60     24.69 o 
   9   7   2      703.35      674.44     24.78 o 
  10   7   2      150.45      150.74     14.88 o 
  11   7   2      217.51      211.62     16.60 o 
  12   7   2      413.71      441.32     31.15 o 
 -12   8   2      819.54      832.77     40.04 o 
 -11   8   2     1826.82     1864.17     53.06 o 
 -10   8   2     1607.92     1415.91     41.33 o 
  -9   8   2     2874.60     2809.09     59.17 o 
  -8   8   2      901.49      842.68     31.76 o 
  -7   8   2     2329.19     2382.83     57.34 o 
  -6   8   2      341.70      443.01     13.03 o 
  -5   8   2      598.09      703.19     14.52 o 
  -4   8   2     3746.68     3797.41     38.25 o 
  -3   8   2     9086.04     9111.46     84.00 o 
  -2   8   2    18878.46    18834.73    151.72 o 
  -1   8   2      798.47      856.68     14.98 o 
   0   8   2       43.18       82.13      5.17 o 
   1   8   2     9116.46     9038.57     63.71 o 
   2   8   2    10350.35     9886.20     83.34 o 
   3   8   2     4638.48     4528.17     46.45 o 
   4   8   2     2868.32     2675.89     32.70 o 
   5   8   2     5149.72     4887.41     51.00 o 
   6   8   2     4104.00     3819.36     50.98 o 
   7   8   2     2207.57     2238.43     43.46 o 
   8   8   2      159.86      203.03     14.27 o 
   9   8   2      814.34      716.40     25.93 o 
  10   8   2     2251.82     2274.11     92.03 o 
  11   8   2     1094.38     1172.60     44.81 o 
  12   8   2       67.04       92.06     24.20 o 
 -12   9   2       48.65       50.48     15.89 o 
 -11   9   2       12.10       16.22     18.58 o 
 -10   9   2      762.69      775.68     31.63 o 
  -9   9   2       17.72        2.04     10.32 o 
  -8   9   2     1778.70     1774.08     43.53 o 
  -7   9   2      159.45      137.71     12.24 o 
  -6   9   2     7895.29     8219.70     94.91 o 
  -5   9   2     2417.22     2596.73     35.20 o 
  -4   9   2     1610.18     1650.48     22.52 o 
  -3   9   2      211.86      269.27     12.32 o 
  -2   9   2      732.44      748.53     16.58 o 
  -1   9   2     2740.83     2497.35     27.74 o 
   0   9   2    13061.54    12793.98     86.96 o 
   1   9   2     1392.90     1618.42     17.61 o 
   2   9   2    10772.64    10763.09     75.20 o 
   3   9   2       58.62       32.59      5.90 o 
   4   9   2     6599.57     7100.84     68.21 o 
   5   9   2      281.05      369.97     13.38 o 
   6   9   2      605.49      459.79     18.22 o 
   7   9   2     1557.53     1496.41     32.91 o 
   8   9   2     3303.68     3347.92     54.46 o 
   9   9   2      751.81      747.21     26.71 o 
  10   9   2      176.43      180.18     15.80 o 
  11   9   2        3.19       17.78     18.95 o 
  12   9   2     1610.50     1598.96     54.91 o 
 -12  10   2     1013.24      998.06     69.66 o 
 -11  10   2      125.24      101.59     28.25 o 
 -10  10   2      464.48      506.44     34.88 o 
  -9  10   2      307.09      328.09     21.58 o 
  -8  10   2     3618.41     3729.24     72.13 o 
  -7  10   2     1491.16     1545.11     35.66 o 
  -6  10   2     1527.78     1525.43     34.31 o 
  -5  10   2       60.67       40.23      7.76 o 
  -4  10   2     3685.27     3776.84     39.29 o 
  -3  10   2     1305.36     1452.86     28.80 o 
  -2  10   2     4038.71     4287.66     47.93 o 
  -1  10   2      261.95      244.58     10.76 o 
   0  10   2        2.74        4.36      3.27 o 
   1  10   2     2761.69     2610.43     25.95 o 
   2  10   2    11378.19    11058.84     81.34 o 
   3  10   2      938.70      969.45     20.19 o 
   4  10   2     1523.50     1579.89     24.97 o 
   5  10   2      293.97      401.66     14.21 o 
   6  10   2     3614.77     3825.59     58.06 o 
   7  10   2      128.75      113.84     17.03 o 
   8  10   2       32.95       38.01     10.39 o 
   9  10   2      149.19      159.09     19.18 o 
  10  10   2     2578.82     2690.53     70.76 o 
  11  10   2      222.36      197.20     23.94 o 
 -11  11   2       28.73        1.30     12.46 o 
 -10  11   2     1486.79     1396.68     44.10 o 
  -9  11   2      401.95      390.30     23.59 o 
  -8  11   2     2601.85     2346.19     54.50 o 
  -7  11   2        7.21       -1.97      9.81 o 
  -6  11   2     7850.78     7593.12    106.30 o 
  -5  11   2     2022.27     2125.79     32.13 o 
  -4  11   2     2789.64     3046.93     43.83 o 
  -3  11   2     2444.92     2618.83     37.90 o 
  -2  11   2     4914.83     4978.64     55.03 o 
  -1  11   2     1199.83     1159.98     18.70 o 
   0  11   2    33529.88    32808.93    211.42 o 
   1  11   2      342.49      401.19      9.68 o 
   2  11   2     1473.59     1449.54     18.25 o 
   3  11   2      892.12      883.67     18.73 o 
   4  11   2     2997.74     2669.79     40.19 o 
   5  11   2       20.02        0.59      6.30 o 
   6  11   2       97.09       55.93     10.32 o 
   7  11   2        5.72        9.20      8.95 o 
   8  11   2    11260.64    11213.17    135.56 o 
   9  11   2        6.19        5.92     14.11 o 
  10  11   2      420.63      435.19     30.88 o 
  11  11   2      251.60      246.05     26.70 o 
 -11  12   2      221.69      242.48     23.40 o 
 -10  12   2      126.33      125.26     18.64 o 
  -9  12   2      440.07      528.37     28.42 o 
  -8  12   2     2635.75     2641.61     60.79 o 
  -7  12   2      215.24      260.96     17.77 o 
  -6  12   2     1575.77     1647.47     52.35 o 
  -5  12   2      734.53      673.66     31.86 o 
  -4  12   2      184.16      227.39     11.93 o 
  -3  12   2      949.72     1006.06     22.64 o 
  -2  12   2     2869.15     2862.64     38.26 o 
  -1  12   2       19.05        9.03      5.02 o 
   0  12   2     1938.42     1878.64     21.06 o 
   1  12   2        1.08        0.97      3.78 o 
   2  12   2     7033.54     6965.04     76.85 o 
   3  12   2     2073.17     2205.79     31.40 o 
   4  12   2       65.22       77.68      8.81 o 
   5  12   2     1387.90     1520.24     28.98 o 
   6  12   2     2032.58     1982.28     40.07 o 
   7  12   2      161.19      172.98     16.61 o 
   8  12   2        4.63       17.39     10.38 o 
   9  12   2        0.68        7.32     10.44 o 
  10  12   2     2156.55     2098.94    115.49 o 
  11  12   2      216.45      191.37     24.97 o 
 -11  13   2      480.24      490.42     41.08 o 
 -10  13   2     1135.47     1149.93     42.03 o 
  -9  13   2      899.71      897.25     36.13 o 
  -8  13   2      521.46      550.59     30.24 o 
  -7  13   2      129.13      142.12     15.57 o 
  -6  13   2     2535.64     2642.07     53.42 o 
  -5  13   2      743.49      771.50     21.79 o 
  -4  13   2     2404.39     2299.81     37.24 o 
  -3  13   2      263.80      245.95     13.01 o 
  -2  13   2      926.47     1003.09     27.10 o 
  -1  13   2     4661.03     4739.00     48.28 o 
   0  13   2     3982.85     3867.57     35.38 o 
   1  13   2      429.25      333.87      9.22 o 
   2  13   2       52.00       36.30      7.76 o 
   3  13   2       34.98       49.44      9.03 o 
   4  13   2     2706.10     2867.15     49.39 o 
   5  13   2       35.89       35.22      9.21 o 
   6  13   2        0.04       10.00      9.33 o 
   7  13   2     3865.30     3904.23     58.78 o 
   8  13   2     2175.15     2330.20     43.44 o 
   9  13   2     1466.34     1464.37     40.01 o 
  10  13   2        6.59       13.87     16.05 o 
  11  13   2       41.00       66.36     22.52 o 
 -11  14   2     1333.11     1282.37     69.60 o 
 -10  14   2      136.98      147.01     21.34 o 
  -9  14   2     2473.40     2443.73     67.53 o 
  -8  14   2      260.93      289.17     23.16 o 
  -7  14   2     2223.18     2124.08     49.25 o 
  -6  14   2        3.75        8.34     11.57 o 
  -5  14   2       72.76       98.60     11.12 o 
  -4  14   2     1035.60      997.16     30.28 o 
  -3  14   2     8057.09     8250.04     93.72 o 
  -2  14   2     1977.10     2176.75     43.45 o 
  -1  14   2      227.67      267.13     10.93 o 
   0  14   2      411.55      475.01     10.20 o 
   1  14   2     2708.37     2563.07     28.64 o 
   2  14   2      229.03      177.77     11.29 o 
   3  14   2     1919.90     1771.82     34.21 o 
   4  14   2        0.37       -2.57      7.50 o 
   5  14   2     5087.50     4778.39     81.62 o 
   6  14   2      712.51      667.76     25.14 o 
   7  14   2      998.11     1024.22     46.75 o 
   8  14   2       17.40       44.95     11.80 o 
   9  14   2      126.86      112.86     21.38 o 
  10  14   2      904.23      910.86     74.91 o 
 -10  15   2      247.52      226.89     25.19 o 
  -9  15   2     1124.13     1239.44     86.92 o 
  -8  15   2       97.55      114.39     18.32 o 
  -7  15   2      234.56      206.36     19.18 o 
  -6  15   2       14.91        9.15      7.44 o 
  -5  15   2     6135.80     6213.17    117.70 o 
  -4  15   2     1329.72     1345.40     29.65 o 
  -3  15   2       27.38       21.07      8.69 o 
  -2  15   2        7.47       -6.03      6.67 o 
  -1  15   2     3028.71     2996.30     41.52 o 
   0  15   2      513.20      526.10     12.69 o 
   1  15   2      116.94      108.54      6.93 o 
   2  15   2      864.21      820.97     20.62 o 
   3  15   2     4670.76     4899.27     72.75 o 
   4  15   2     3607.51     3419.48     64.02 o 
   5  15   2     3489.37     3474.46     54.47 o 
   6  15   2      294.45      350.49     20.12 o 
   7  15   2     2324.42     2452.63     49.33 o 
   8  15   2       20.91       14.14     11.23 o 
   9  15   2      405.68      362.06     21.40 o 
  10  15   2      645.13      744.59     63.91 o 
 -10  16   2        1.19       28.55     17.60 o 
  -9  16   2      260.83      255.85     25.11 o 
  -8  16   2       22.12       47.26     15.97 o 
  -7  16   2     1675.98     1782.58     47.70 o 
  -6  16   2       63.65       73.76     12.34 o 
  -5  16   2       54.17       61.83     11.15 o 
  -4  16   2      924.42      962.07     40.00 o 
  -3  16   2    10021.07    10148.92    128.95 o 
  -2  16   2      511.04      434.21     18.18 o 
  -1  16   2       60.35       47.64      9.51 o 
   0  16   2       37.63       32.49      7.05 o 
   1  16   2     1940.41     1991.48     24.91 o 
   2  16   2       99.45       69.01     10.30 o 
   3  16   2     2482.70     2359.10     59.84 o 
   4  16   2      122.74      149.08     15.69 o 
   5  16   2     4834.52     4701.27     82.12 o 
   6  16   2      198.28      194.89     17.53 o 
   7  16   2     1349.00     1372.78     36.80 o 
   8  16   2       27.76        4.65     13.37 o 
   9  16   2      686.71      726.94     61.73 o 
  -9  17   2     1063.22      969.07     43.89 o 
  -8  17   2      252.07      222.14     24.62 o 
  -7  17   2      149.71      163.93     19.70 o 
  -6  17   2     1016.38     1052.11     30.79 o 
  -5  17   2     1849.18     1904.04     64.17 o 
  -4  17   2      607.13      612.03     26.46 o 
  -3  17   2       75.09       70.49     11.45 o 
  -2  17   2       24.68        1.99      8.27 o 
  -1  17   2     1943.83     1995.00     40.42 o 
   0  17   2     1015.81     1041.95     23.03 o 
   1  17   2       16.20        9.70      4.81 o 
   2  17   2      747.43      642.56     19.21 o 
   3  17   2     2026.96     1902.41     50.19 o 
   4  17   2     1018.36     1071.44     32.43 o 
   5  17   2     1123.72     1066.80     36.67 o 
   6  17   2      409.34      407.06     24.91 o 
   7  17   2     1016.41     1020.02     37.89 o 
   8  17   2      203.58      219.93     23.21 o 
   9  17   2      107.80      125.04     23.98 o 
  -9  18   2      104.81      115.17     22.42 o 
  -8  18   2       83.22      113.50     21.57 o 
  -7  18   2     1039.13     1084.46     47.39 o 
  -6  18   2      116.43      120.18     13.49 o 
  -5  18   2       37.12        7.14     11.28 o 
  -4  18   2     1844.28     1836.41     45.68 o 
  -3  18   2     6205.57     6000.30     79.02 o 
  -2  18   2     1973.22     1821.06     37.30 o 
  -1  18   2       28.66       14.84      9.04 o 
   0  18   2       74.79       81.52      9.44 o 
   1  18   2      953.75      911.60     17.65 o 
   2  18   2       17.69       23.95      8.14 o 
   3  18   2        2.06       -8.47      8.47 o 
   4  18   2      492.41      459.03     23.88 o 
   5  18   2     2947.89     2960.42     64.39 o 
   6  18   2      707.27      800.62     37.25 o 
   7  18   2      828.51      710.07     32.02 o 
   8  18   2       92.80       89.08     16.26 o 
  -8  19   2      965.23      971.72     45.37 o 
  -7  19   2       24.34       19.52     15.33 o 
  -6  19   2     1182.12     1147.29     66.00 o 
  -5  19   2     1089.86     1093.22     36.10 o 
  -4  19   2      191.66      237.08     20.16 o 
  -3  19   2        0.59       -3.56      8.74 o 
  -2  19   2      136.46      144.41     14.05 o 
  -1  19   2     2237.98     2208.99     41.94 o 
   0  19   2     3666.60     3720.13     58.34 o 
   1  19   2      434.75      420.21     15.77 o 
   2  19   2      972.59     1104.95     25.51 o 
   3  19   2      878.36      898.53     27.44 o 
   4  19   2     1106.30     1036.75     35.46 o 
   5  19   2      860.72      841.98     35.14 o 
   6  19   2       99.28      150.86     19.41 o 
   7  19   2     1033.25     1001.29     37.96 o 
   8  19   2      809.06      840.46     34.96 o 
  -7  20   2      498.65      439.26     34.78 o 
  -6  20   2      215.37      197.62     18.47 o 
  -5  20   2      231.33      283.43     21.93 o 
  -4  20   2      721.37      752.93     46.40 o 
  -3  20   2       89.32      107.12     16.08 o 
  -2  20   2     2279.70     2274.30     44.22 o 
  -1  20   2      270.76      254.14     17.09 o 
   0  20   2      107.48      112.88     12.86 o 
   1  20   2     1490.65     1424.52     30.22 o 
   2  20   2     1316.81     1319.05     29.62 o 
   3  20   2       87.72       64.85     12.55 o 
   4  20   2      171.69      224.80     17.71 o 
   5  20   2       11.25       -5.75     14.77 o 
   6  20   2     1002.96     1030.12     39.72 o 
   7  20   2       13.68       39.56     15.52 o 
  -7  21   2       58.69       61.69     21.88 o 
  -6  21   2     1581.25     1714.93     45.67 o 
  -5  21   2       52.92       56.03     15.37 o 
  -4  21   2      802.22      818.07     34.56 o 
  -3  21   2       18.71       14.28     10.70 o 
  -2  21   2      375.73      361.35     20.03 o 
  -1  21   2      126.36      120.78     12.49 o 
   0  21   2     4415.45     4284.07     58.23 o 
   1  21   2        4.82        3.44     13.58 o 
   2  21   2      432.48      384.24     17.89 o 
   3  21   2      291.76      264.96     20.70 o 
   4  21   2     1478.01     1615.48     38.67 o 
   5  21   2       20.65       46.01     16.25 o 
   6  21   2       66.95       61.95     16.92 o 
  -6  22   2      795.13      741.31     44.37 o 
  -5  22   2       32.45       53.56     15.80 o 
  -4  22   2      510.29      484.67     41.37 o 
  -3  22   2      696.08      794.35     28.11 o 
  -2  22   2      784.22      878.74     28.81 o 
  -1  22   2       32.49       20.01      9.68 o 
   0  22   2     1129.95     1124.12     31.00 o 
   1  22   2        0.08       -0.18     14.90 o 
   2  22   2     3161.37     3062.74     66.17 o 
   3  22   2        5.66       -5.36      9.40 o 
   4  22   2       57.64       55.81     13.40 o 
   5  22   2      527.06      476.98     36.32 o 
  -4  23   2      167.69      156.87     18.36 o 
  -3  23   2       52.47       50.35     14.22 o 
  -2  23   2      527.98      542.86     25.98 o 
  -1  23   2      273.06      298.20     17.70 o 
   0  23   2     1838.23     1908.10     55.34 o 
   1  23   2      117.27      125.41     25.68 o 
   2  23   2       48.57       53.18      9.53 o 
   3  23   2      186.03      139.13     14.04 o 
   4  23   2      498.66      475.01     36.43 o 
  -3  24   2      700.65      739.23     33.16 o 
  -2  24   2      257.89      204.78     18.99 o 
  -1  24   2       70.76       63.33     10.01 o 
   0  24   2      368.56      357.72     29.68 o 
   1  24   2      708.90      706.34     37.60 o 
   2  24   2     1789.33     1883.64     56.81 o 
   3  24   2      434.92      478.33     20.37 o 
 -13   0   3     2695.06     2801.75    115.31 o 
 -11   0   3       16.36      -16.04     16.04 o 
  -9   0   3     5047.03     4921.58    138.98 o 
  -7   0   3      499.04      644.77     16.90 o 
  -5   0   3     5104.22     5005.08     60.84 o 
  -3   0   3     1939.91     1840.47     23.51 o 
  -1   0   3     6220.21     6314.37     65.49 o 
   1   0   3    12292.25    11428.67    106.35 o 
   3   0   3    15994.57    15751.67    160.81 o 
   5   0   3      219.59      250.77     13.01 o 
   7   0   3      444.75      368.78     28.27 o 
   9   0   3     7970.97     7801.33    155.75 o 
  11   0   3       73.62       58.42     19.98 o 
 -13   1   3      225.97      188.58     35.13 o 
 -12   1   3       14.32       41.64     16.41 o 
 -11   1   3     1755.27     1732.50     55.01 o 
 -10   1   3      107.68      157.93     12.68 o 
  -9   1   3     2398.99     2438.68     46.61 o 
  -8   1   3       70.15       98.72     10.02 o 
  -7   1   3    23143.13    23600.19    261.34 o 
  -6   1   3      825.12      827.90     14.77 o 
  -5   1   3     2007.04     1932.71     46.98 o 
  -4   1   3      276.67      404.45     11.14 o 
  -3   1   3    12624.54    12889.65    128.74 o 
  -2   1   3      600.77      697.01      9.75 o 
  -1   1   3     4788.94     4549.69     36.26 o 
   0   1   3     6122.63     7218.30     50.62 o 
   1   1   3    18856.37    18456.03    123.72 o 
   2   1   3      124.96      146.74      5.42 o 
   3   1   3    17510.22    17612.51    126.24 o 
   4   1   3     3764.93     3953.39     34.93 o 
   5   1   3     4194.12     4344.22     43.76 o 
   6   1   3     2346.79     2158.28     33.60 o 
   7   1   3     8172.41     7945.33     96.34 o 
   8   1   3      646.60      639.64     45.41 o 
   9   1   3        0.57       15.72     10.12 o 
  10   1   3       20.54       26.68     11.21 o 
  11   1   3     3148.26     3051.23     60.38 o 
  12   1   3      229.12      197.44     19.12 o 
 -13   2   3     1862.64     1978.18     66.61 o 
 -12   2   3     1435.48     1460.60     53.25 o 
 -11   2   3       49.07       20.33     10.87 o 
 -10   2   3     1944.28     1861.63     41.55 o 
  -9   2   3     2950.63     3115.64     56.23 o 
  -8   2   3      646.37      596.14     20.28 o 
  -7   2   3      880.21      940.63     23.08 o 
  -6   2   3        9.17       14.80      8.78 o 
  -5   2   3    12158.99    12071.48    196.74 o 
  -4   2   3     5905.21     5839.84     72.06 o 
  -3   2   3      177.49      208.61      7.82 o 
  -2   2   3    10435.67    10732.38    122.06 o 
  -1   2   3       20.22        7.71      2.97 o 
   0   2   3    36346.96    37402.98    350.02 o 
   1   2   3      459.31      441.80      8.84 o 
   2   2   3       48.83       32.42      3.69 o 
   3   2   3     6479.64     6388.28     50.91 o 
   4   2   3     2364.81     2070.15     21.71 o 
   5   2   3     4636.74     4624.07     46.33 o 
   6   2   3      745.22      837.97     20.30 o 
   7   2   3      162.67      151.30     13.74 o 
   8   2   3     4755.15     4593.96     72.77 o 
   9   2   3     2085.46     1913.37     42.95 o 
  10   2   3     1108.78     1150.64     34.04 o 
  11   2   3        7.81        4.25     11.49 o 
  12   2   3       28.34       13.04     12.38 o 
 -13   3   3      318.19      325.11     30.88 o 
 -12   3   3      173.35      193.12     17.13 o 
 -11   3   3     1797.43     1868.41     44.68 o 
 -10   3   3      369.87      355.78     25.58 o 
  -9   3   3      880.67      864.15     26.57 o 
  -8   3   3     2651.12     2571.09     47.48 o 
  -7   3   3     1575.96     1429.75     27.38 o 
  -6   3   3     2155.21     2217.04     52.64 o 
  -5   3   3      721.68      940.06     43.14 o 
  -4   3   3      143.20      237.37     12.42 o 
  -3   3   3     8664.71     9084.07    159.30 o 
  -2   3   3    10295.97    10187.91    118.14 o 
  -1   3   3    20881.47    21066.74    154.43 o 
   0   3   3    22595.53    23886.60    158.29 o 
   1   3   3     3353.33     3294.86     28.34 o 
   2   3   3     1441.34     1375.38     15.84 o 
   3   3   3     2548.59     2370.70     23.68 o 
   4   3   3     1396.20     1269.48     15.75 o 
   5   3   3     3595.92     3486.21     38.01 o 
   6   3   3     7156.09     7325.27     81.11 o 
   7   3   3     3990.08     3920.17     57.33 o 
   8   3   3        8.49        4.51      9.05 o 
   9   3   3       18.59        9.39      9.88 o 
  10   3   3      740.93      712.38     27.52 o 
  11   3   3     1347.80     1310.50     37.62 o 
  12   3   3      573.41      597.21     27.69 o 
 -13   4   3      266.20      294.12     37.04 o 
 -12   4   3     2090.05     2187.48     51.68 o 
 -11   4   3      186.50      210.91     18.22 o 
 -10   4   3     2907.75     2900.22     57.64 o 
  -9   4   3      365.83      372.01     18.82 o 
  -8   4   3        9.39       -2.13      6.72 o 
  -7   4   3      825.94      752.50     61.09 o 
  -6   4   3      235.91      302.61     16.28 o 
  -5   4   3     5095.24     5221.67     81.98 o 
  -4   4   3    24500.50    24318.61    314.93 o 
  -3   4   3     1049.44     1000.39     21.18 o 
  -2   4   3     2190.09     2269.87     26.33 o 
  -1   4   3     5299.47     5838.38     47.14 o 
   0   4   3     1956.29     1764.85     16.64 o 
   1   4   3       49.65       39.59      4.13 o 
   2   4   3     1253.53     1239.14     15.36 o 
   3   4   3     4741.36     4786.62     40.67 o 
   4   4   3    24741.18    25853.46    197.25 o 
   5   4   3     7045.95     7166.81     66.96 o 
   6   4   3     5840.21     5856.37     63.00 o 
   7   4   3        8.27       -0.07      7.77 o 
   8   4   3     4888.99     4712.08     74.67 o 
   9   4   3      741.12      705.72     26.82 o 
  10   4   3      615.80      639.37     26.55 o 
  11   4   3      355.28      368.21     22.23 o 
  12   4   3      488.10      531.48     26.69 o 
 -13   5   3        7.42       10.56     18.15 o 
 -12   5   3     1678.54     1615.38     44.67 o 
 -11   5   3      186.11      168.60     17.09 o 
 -10   5   3     3545.69     3461.22     65.94 o 
  -9   5   3       69.11       67.98     11.25 o 
  -8   5   3       42.83       70.37      8.83 o 
  -7   5   3      997.66      818.96     34.28 o 
  -6   5   3      671.93      641.53     24.05 o 
  -5   5   3      162.85      160.52     13.17 o 
  -4   5   3     1994.09     2042.85     35.27 o 
  -3   5   3       42.28       83.37      8.22 o 
  -2   5   3    36594.91    36532.02    282.93 o 
  -1   5   3     2864.16     3038.03     28.09 o 
   0   5   3      336.89      401.39      7.94 o 
   1   5   3      166.59      185.36      7.10 o 
   2   5   3     5424.19     4868.84     39.15 o 
   3   5   3       75.12       76.14      4.91 o 
   4   5   3     5957.28     6479.97     61.22 o 
   5   5   3       76.85       91.65      7.30 o 
   6   5   3    17256.73    17331.16    145.77 o 
   7   5   3       92.42      105.47     11.66 o 
   8   5   3      779.16      797.95     24.59 o 
   9   5   3      195.69      175.92     22.35 o 
  10   5   3     1187.25     1157.60     37.59 o 
  11   5   3        1.49       10.70     11.32 o 
  12   5   3     2795.73     2973.11     60.70 o 
 -12   6   3     1402.53     1340.65     42.54 o 
 -11   6   3        8.24       16.07     12.24 o 
 -10   6   3     3285.54     3347.53     65.44 o 
  -9   6   3      430.49      472.03     21.02 o 
  -8   6   3     1910.80     1778.15     37.96 o 
  -7   6   3       35.16       26.35     12.96 o 
  -6   6   3      213.06      184.88     21.04 o 
  -5   6   3        4.00        8.40      8.49 o 
  -4   6   3    23543.07    23534.82    267.23 o 
  -3   6   3        0.18       14.90      6.47 o 
  -2   6   3      437.83      472.16      9.11 o 
  -1   6   3        0.07       21.36      3.87 o 
   0   6   3    13538.53    12858.78     89.32 o 
   1   6   3        0.15       -0.69      3.16 o 
   2   6   3        8.66       14.49      3.80 o 
   3   6   3      141.39      217.12      6.28 o 
   4   6   3    21805.24    21522.75    175.40 o 
   5   6   3        3.70       -1.70      4.93 o 
   6   6   3     4803.62     4771.82     54.35 o 
   7   6   3      127.89       97.41     11.44 o 
   8   6   3     1753.78     1624.18     35.04 o 
   9   6   3        0.65        7.08      9.98 o 
  10   6   3      136.44      165.80     16.55 o 
  11   6   3       55.47       73.07     14.13 o 
  12   6   3     1582.23     1611.56     42.87 o 
 -12   7   3     1844.96     1819.33     49.39 o 
 -11   7   3     1376.63     1332.95     56.80 o 
 -10   7   3     1065.33     1252.87     41.16 o 
  -9   7   3     2170.15     2159.31     47.13 o 
  -8   7   3     1280.23     1476.75     34.09 o 
  -7   7   3     1894.26     1922.56     58.03 o 
  -6   7   3     2339.50     2288.94     51.56 o 
  -5   7   3       82.39      114.06     16.13 o 
  -4   7   3      770.69      742.24     23.59 o 
  -3   7   3     5126.54     5161.23     45.92 o 
  -2   7   3    17779.34    18114.66    149.18 o 
  -1   7   3     9960.17     9839.20     78.81 o 
   0   7   3       80.34      106.91      4.35 o 
   1   7   3      349.69      265.23      7.62 o 
   2   7   3    11929.25    12978.13     88.37 o 
   3   7   3     3218.28     3236.12     29.96 o 
   4   7   3     3483.35     3356.37     38.44 o 
   5   7   3     2594.38     2648.59     37.47 o 
   6   7   3    11377.88    11425.97    109.88 o 
   7   7   3     2229.48     2228.67     41.38 o 
   8   7   3      164.43      171.98     14.35 o 
   9   7   3       32.53       22.21     10.93 o 
  10   7   3      617.66      615.09     28.88 o 
  11   7   3      992.38      979.81     36.48 o 
  12   7   3     1976.91     1927.76     60.72 o 
 -12   8   3      779.30      732.15     32.52 o 
 -11   8   3      144.97      211.02     20.40 o 
 -10   8   3      195.37      174.64     16.45 o 
  -9   8   3      583.16      531.98     25.85 o 
  -8   8   3      263.49      264.22     15.07 o 
  -7   8   3      165.14      214.11     11.83 o 
  -6   8   3      299.20      286.36     20.27 o 
  -5   8   3     2653.34     2576.20     55.67 o 
  -4   8   3     2920.00     3057.13     37.00 o 
  -3   8   3     1249.95     1273.97     17.97 o 
  -2   8   3      506.38      509.70     16.74 o 
  -1   8   3      182.49      295.66     11.27 o 
   0   8   3      758.70      560.50      8.87 o 
   1   8   3        4.57       43.97      5.59 o 
   2   8   3     2594.01     2523.99     24.91 o 
   3   8   3     8028.28     7441.66     63.27 o 
   4   8   3     1764.86     1648.64     24.96 o 
   5   8   3     3307.47     3276.54     39.45 o 
   6   8   3      217.07      283.85     12.73 o 
   7   8   3     1017.12     1060.50     28.22 o 
   8   8   3     2030.63     2151.66     42.41 o 
   9   8   3      877.44      841.79     38.58 o 
  10   8   3      296.86      334.36     21.03 o 
  11   8   3      367.22      374.34     22.51 o 
  12   8   3      325.59      369.39     31.47 o 
 -12   9   3       41.79       52.84     15.78 o 
 -11   9   3     2187.22     2321.82     56.50 o 
 -10   9   3      348.88      297.85     28.61 o 
  -9   9   3     1377.49     1410.58     38.34 o 
  -8   9   3     2193.82     2087.21     67.27 o 
  -7   9   3     3832.62     4108.52    116.58 o 
  -6   9   3     3451.25     3404.88     45.55 o 
  -5   9   3      755.17      815.21     19.29 o 
  -4   9   3     1391.32     1448.15     25.95 o 
  -3   9   3     5768.67     5547.61     58.60 o 
  -2   9   3     7622.65     7864.72     81.96 o 
  -1   9   3     7647.73     7599.87     69.51 o 
   0   9   3      731.87      742.25     10.59 o 
   1   9   3     6910.17     6728.25     53.12 o 
   2   9   3     4027.73     3608.72     31.40 o 
   3   9   3     5291.45     5825.54     60.70 o 
   4   9   3     1336.23     1374.85     23.15 o 
   5   9   3     2998.08     3208.40     45.59 o 
   6   9   3     1783.74     1676.15     29.00 o 
   7   9   3     2673.64     2644.40     60.93 o 
   8   9   3      172.76      193.09     15.41 o 
   9   9   3       50.88       27.60     11.82 o 
  10   9   3       52.30       59.26     13.53 o 
  11   9   3     2508.46     2426.92     52.92 o 
  12   9   3      227.99      284.05     32.76 o 
 -12  10   3        0.43       -3.66     13.01 o 
 -11  10   3        6.53       17.12     12.32 o 
 -10  10   3       37.67       24.33     14.42 o 
  -9  10   3     2814.64     2910.54     61.48 o 
  -8  10   3      233.92      264.13     17.43 o 
  -7  10   3      468.71      432.45     18.53 o 
  -6  10   3      148.68      123.57     22.82 o 
  -5  10   3    16225.09    16811.89    179.71 o 
  -4  10   3       72.62      101.73      7.74 o 
  -3  10   3     1228.83     1283.73     21.15 o 
  -2  10   3     1215.65     1191.40     22.81 o 
  -1  10   3     3937.05     4012.73     43.00 o 
   0  10   3      530.93      643.00     10.09 o 
   1  10   3     4745.97     4387.74     38.42 o 
   2  10   3     1459.80     1635.36     21.93 o 
   3  10   3     6500.23     6592.09     65.49 o 
   4  10   3      444.84      294.75     11.95 o 
   5  10   3     6234.60     6389.11     70.56 o 
   6  10   3      714.99      763.61     21.79 o 
   7  10   3      144.77      141.16     13.64 o 
   8  10   3      833.37      756.34     26.24 o 
   9  10   3     6076.44     5985.81     94.86 o 
  10  10   3      122.41      104.85     15.54 o 
  11  10   3        1.21       12.30     11.84 o 
 -11  11   3      604.04      613.19     45.18 o 
 -10  11   3        7.65       -7.73     11.02 o 
  -9  11   3       33.02       38.05     12.29 o 
  -8  11   3      120.87      120.72     14.42 o 
  -7  11   3     7970.91     7654.28    108.09 o 
  -6  11   3       80.76       74.68     14.55 o 
  -5  11   3     2658.54     2712.16     65.73 o 
  -4  11   3       31.06       40.46      7.00 o 
  -3  11   3      397.35      453.06     18.16 o 
  -2  11   3       44.96       43.60      6.72 o 
  -1  11   3     2976.03     3070.25     36.59 o 
   0  11   3      107.85      149.74      5.52 o 
   1  11   3    11433.44    10915.88     81.78 o 
   2  11   3      568.02      597.25     11.79 o 
   3  11   3     4631.36     4138.29     47.19 o 
   4  11   3      383.67      404.95     16.99 o 
   5  11   3     1227.60     1084.63     25.28 o 
   6  11   3      134.55      143.39     11.94 o 
   7  11   3     4290.91     4442.06     68.37 o 
   8  11   3        0.07        5.34     10.01 o 
   9  11   3        1.25      -10.47     10.61 o 
  10  11   3       14.56        3.14     11.57 o 
  11  11   3     1450.59     1501.79     54.70 o 
 -11  12   3       72.09       83.77     24.71 o 
 -10  12   3      112.75      127.66     17.33 o 
  -9  12   3     3727.02     3749.76     76.34 o 
  -8  12   3      127.22      154.01     22.38 o 
  -7  12   3     2411.40     2445.10     49.80 o 
  -6  12   3       63.48       27.81      9.93 o 
  -5  12   3     3837.57     3908.91     65.48 o 
  -4  12   3      940.16      905.43     20.72 o 
  -3  12   3        6.28        8.68      6.46 o 
  -2  12   3      789.80      834.31     17.79 o 
  -1  12   3     9363.48     9210.78     85.36 o 
   0  12   3      653.57      540.52     12.58 o 
   1  12   3    12593.23    12336.66     87.41 o 
   2  12   3      984.32     1135.23     17.19 o 
   3  12   3     1529.75     1513.85     26.33 o 
   4  12   3      770.87     1002.21     28.46 o 
   5  12   3      824.36      800.72     22.43 o 
   6  12   3        4.76       -8.52      8.52 o 
   7  12   3      516.08      508.39     22.51 o 
   8  12   3     1087.87     1106.63     32.02 o 
   9  12   3     6260.60     6351.44    138.55 o 
  10  12   3      323.96      341.43     34.72 o 
  11  12   3      220.69      177.18     25.95 o 
 -11  13   3      581.38      605.81     56.46 o 
 -10  13   3      144.44      171.60     25.43 o 
  -9  13   3       50.12       39.92     14.30 o 
  -8  13   3     2006.82     1985.10     82.33 o 
  -7  13   3     2087.11     2228.35     48.58 o 
  -6  13   3     1928.44     1907.66     45.52 o 
  -5  13   3      143.46      192.82     11.16 o 
  -4  13   3       83.67       87.75      9.40 o 
  -3  13   3     3236.75     3239.18     46.54 o 
  -2  13   3     2174.05     2140.14     38.77 o 
  -1  13   3       23.26       23.72      6.36 o 
   0  13   3      618.60      612.15     14.85 o 
   1  13   3     1682.26     1670.24     20.89 o 
   2  13   3     5448.14     5222.77     48.13 o 
   3  13   3       93.65      151.61     11.52 o 
   4  13   3     1659.05     1617.76     32.95 o 
   5  13   3     1539.39     1691.87     29.97 o 
   6  13   3     2083.70     2052.49     43.34 o 
   7  13   3     1640.15     1661.43     39.48 o 
   8  13   3       66.62       69.09     12.97 o 
   9  13   3       24.39        0.65     11.80 o 
  10  13   3       84.08       85.66     15.05 o 
 -10  14   3      851.91      846.77     37.24 o 
  -9  14   3      436.05      435.10     27.32 o 
  -8  14   3      568.46      544.63     28.98 o 
  -7  14   3       73.07       86.00     16.31 o 
  -6  14   3       80.55       77.02     13.70 o 
  -5  14   3     5813.66     5732.87     76.15 o 
  -4  14   3     3445.41     3568.53     50.75 o 
  -3  14   3     1685.30     1676.37     32.07 o 
  -2  14   3     1122.26     1062.96     23.19 o 
  -1  14   3        2.29       -6.09      6.09 o 
   0  14   3     3867.94     3613.38     40.85 o 
   1  14   3      679.53      691.06     15.76 o 
   2  14   3      358.99      313.88     12.33 o 
   3  14   3     7781.80     7416.13     97.48 o 
   4  14   3      704.26      624.25     44.45 o 
   5  14   3     2874.48     2785.96     48.80 o 
   6  14   3       42.77       77.74     12.99 o 
   7  14   3       59.49       78.22     14.51 o 
   8  14   3     2289.29     2215.40     61.87 o 
   9  14   3      197.19      239.66     22.93 o 
  10  14   3      603.14      607.38     38.21 o 
 -10  15   3     2170.18     2220.35     72.96 o 
  -9  15   3      197.68      209.34     21.87 o 
  -8  15   3      595.89      639.42     32.20 o 
  -7  15   3        0.29        5.13     11.05 o 
  -6  15   3     2594.08     2571.80     80.90 o 
  -5  15   3       27.68       22.59      9.60 o 
  -4  15   3       10.31        6.50     12.81 o 
  -3  15   3     1536.80     1538.63     29.17 o 
  -2  15   3    14648.48    14486.85    141.98 o 
  -1  15   3      335.10      305.16     15.35 o 
   0  15   3       31.27       49.24      8.23 o 
   1  15   3        3.49        8.83      5.11 o 
   2  15   3     2657.90     2721.48     29.94 o 
   3  15   3      358.17      316.27     18.86 o 
   4  15   3     3044.40     2970.90     64.64 o 
   5  15   3       11.02       23.28     10.86 o 
   6  15   3     5384.21     5686.63     84.87 o 
   7  15   3      435.59      444.60     25.41 o 
   8  15   3      758.29      689.91     27.84 o 
   9  15   3        0.15      -10.19     11.69 o 
  10  15   3      337.98      384.79     32.91 o 
 -10  16   3      956.33      986.69     48.58 o 
  -9  16   3        0.56        2.89     15.16 o 
  -8  16   3      108.05      128.04     19.59 o 
  -7  16   3      204.22      194.18     19.33 o 
  -6  16   3      202.50      244.85     28.44 o 
  -5  16   3       34.43       38.67      9.85 o 
  -4  16   3     5850.18     5915.04     82.72 o 
  -3  16   3        1.42       12.26      8.03 o 
  -2  16   3        1.88       -4.11      7.21 o 
  -1  16   3        5.35       -7.64      7.64 o 
   0  16   3      710.08      725.07     20.38 o 
   1  16   3       37.21       37.07      5.69 o 
   2  16   3       58.50       54.17      8.04 o 
   3  16   3        0.78       -0.42      9.53 o 
   4  16   3     6519.17     6327.48     90.79 o 
   5  16   3        0.83       -2.38     10.04 o 
   6  16   3     2583.56     2466.12     56.83 o 
   7  16   3      143.19      182.62     17.98 o 
   8  16   3      290.06      310.18     21.56 o 
   9  16   3      116.41      113.06     18.74 o 
  -9  17   3      561.81      516.25     32.88 o 
  -8  17   3      254.43      219.39     23.88 o 
  -7  17   3      143.36      103.32     18.36 o 
  -6  17   3      496.93      492.02     26.90 o 
  -5  17   3       41.61       58.33     11.22 o 
  -4  17   3      609.99      545.49     22.68 o 
  -3  17   3        0.66        2.87      8.75 o 
  -2  17   3    10839.82    10716.79    120.05 o 
  -1  17   3      744.83      675.54     22.40 o 
   0  17   3       94.55      108.88     10.22 o 
   1  17   3      345.76      322.16     10.20 o 
   2  17   3      648.25      607.55     18.63 o 
   3  17   3      115.90      158.46     17.53 o 
   4  17   3      604.87      620.81     26.40 o 
   5  17   3      163.12      235.14     19.23 o 
   6  17   3     4779.46     4544.73     84.07 o 
   7  17   3      324.64      334.66     24.62 o 
   8  17   3       69.23      100.04     17.37 o 
   9  17   3       14.17        0.93     14.42 o 
  -9  18   3      959.47      980.50     44.94 o 
  -8  18   3      413.14      398.53     30.27 o 
  -7  18   3       71.53       54.99     17.30 o 
  -6  18   3        2.64        8.21     13.00 o 
  -5  18   3     1888.60     1942.71     41.83 o 
  -4  18   3     1841.79     1844.46     52.80 o 
  -3  18   3      485.40      504.25     20.96 o 
  -2  18   3      340.13      329.20     19.41 o 
  -1  18   3       10.15       -0.29      8.57 o 
   0  18   3     2849.88     2570.58     39.85 o 
   1  18   3      769.62      810.21     18.62 o 
   2  18   3      455.19      477.82     17.34 o 
   3  18   3     2824.97     2749.53     47.93 o 
   4  18   3     1772.86     1891.24     45.28 o 
   5  18   3     1312.06     1357.81     38.71 o 
   6  18   3       97.53       89.51     17.56 o 
   7  18   3      516.48      525.68     29.57 o 
   8  18   3      690.33      692.20     33.03 o 
  -8  19   3      265.19      274.51     28.61 o 
  -7  19   3      700.95      597.65     36.81 o 
  -6  19   3      831.29      861.97     36.95 o 
  -5  19   3      512.84      496.41     24.92 o 
  -4  19   3      170.31      152.50     17.85 o 
  -3  19   3     1658.94     1700.06     37.30 o 
  -2  19   3     1081.36     1074.59     49.80 o 
  -1  19   3     1430.07     1490.31     34.26 o 
   0  19   3      118.82      102.45     10.71 o 
   1  19   3      538.92      548.45     23.36 o 
   2  19   3      819.09      851.78     23.31 o 
   3  19   3      190.74      174.57     15.49 o 
   4  19   3     1205.31     1232.91     37.41 o 
   5  19   3      646.70      604.59     28.31 o 
   6  19   3     1169.25     1219.30     55.06 o 
   7  19   3     1051.14     1089.95     47.65 o 
   8  19   3      133.11      119.57     19.62 o 
  -7  20   3      274.09      269.73     56.74 o 
  -6  20   3      295.62      269.86     35.21 o 
  -5  20   3     2193.13     2353.28     54.33 o 
  -4  20   3      744.22      758.13     31.91 o 
  -3  20   3      321.50      327.76     21.12 o 
  -2  20   3        8.89       -1.38      9.70 o 
  -1  20   3      388.02      375.95     26.52 o 
   0  20   3     1207.19     1305.81     30.96 o 
   1  20   3     2441.14     2365.70     79.19 o 
   2  20   3      250.03      206.80     13.83 o 
   3  20   3     3710.07     3738.76     60.05 o 
   4  20   3      464.80      340.38     20.34 o 
   5  20   3     1120.80     1127.67     41.63 o 
   6  20   3        4.54       30.53     19.62 o 
   7  20   3        2.27      -13.72     13.72 o 
  -6  21   3       23.20       26.39     19.16 o 
  -5  21   3      431.04      414.88     25.42 o 
  -4  21   3       13.75       16.22     13.65 o 
  -3  21   3      582.66      556.43     23.81 o 
  -2  21   3      262.44      302.09     19.05 o 
  -1  21   3      509.53      524.76     22.59 o 
   0  21   3      391.84      395.64     17.16 o 
   1  21   3     1477.18     1450.10     46.04 o 
   2  21   3      252.27      249.70     13.51 o 
   3  21   3     1504.39     1498.56     39.79 o 
   4  21   3       41.72       37.73     12.14 o 
   5  21   3      283.18      319.11     26.66 o 
   6  21   3       28.47       41.87     16.96 o 
  -5  22   3     1426.57     1446.97     44.27 o 
  -4  22   3      460.20      461.56     28.17 o 
  -3  22   3       61.79       53.33     13.74 o 
  -2  22   3       79.15       70.14     13.44 o 
  -1  22   3     1223.26     1342.30     31.99 o 
   0  22   3        7.11       -1.90      8.08 o 
   1  22   3     2895.12     2872.20     67.92 o 
   2  22   3       52.77       73.04     18.32 o 
   3  22   3      703.19      676.06     23.29 o 
   4  22   3      216.11      176.78     18.25 o 
   5  22   3      163.57      153.72     23.01 o 
  -4  23   3       10.24      -13.06     13.06 o 
  -3  23   3      507.42      521.38     26.43 o 
  -2  23   3      575.27      564.18     26.55 o 
  -1  23   3      274.82      312.06     17.44 o 
   0  23   3      201.38      184.80     19.55 o 
   1  23   3     1154.00     1201.20     44.68 o 
   2  23   3      419.65      493.39     32.51 o 
   3  23   3     1034.91     1027.65     46.25 o 
   4  23   3      466.64      519.65     26.51 o 
  -2  24   3      128.66      137.67     21.33 o 
  -1  24   3      299.76      255.27     15.76 o 
   0  24   3      922.17      952.80     42.12 o 
   1  24   3      223.65      266.08     27.24 o 
   2  24   3      539.52      587.83     35.55 o 
 -12   0   4       78.30      109.96     29.02 o 
 -10   0   4      411.60      402.43     34.36 o 
  -8   0   4        7.51       17.56     13.75 o 
  -6   0   4    37076.28    37971.32    474.68 o 
  -4   0   4        7.45       17.93      3.63 o 
  -2   0   4    11887.48    12101.87    121.36 o 
   0   0   4     8334.85     7403.75     78.64 o 
   2   0   4    48697.21    48254.75    469.76 o 
   4   0   4    13047.07    13343.78    141.63 o 
   6   0   4     2319.07     2257.06     38.88 o 
   8   0   4    10389.13    10210.39    211.14 o 
  10   0   4      431.70      393.17     32.64 o 
  12   0   4     1832.06     1779.94     66.95 o 
 -13   1   4      146.29      167.01     24.82 o 
 -12   1   4     1052.56     1174.54    129.82 o 
 -11   1   4       72.73      107.58     18.34 o 
 -10   1   4       51.20       26.71     27.87 o 
  -9   1   4       61.73       86.32      8.97 o 
  -8   1   4      693.25      800.69     21.23 o 
  -7   1   4     1372.97     1293.96     22.70 o 
  -6   1   4      203.13      201.08      6.77 o 
  -5   1   4       13.11       57.77      6.75 o 
  -4   1   4    17298.81    17986.68    199.11 o 
  -3   1   4      756.84      811.71     12.83 o 
  -2   1   4     1175.62     1393.05     13.62 o 
  -1   1   4      188.25      279.19      8.41 o 
   0   1   4     9845.05     9468.51     66.31 o 
   1   1   4      764.47      861.68     11.50 o 
   2   1   4    20039.25    20493.35    139.13 o 
   3   1   4     3828.46     3888.78     35.16 o 
   4   1   4     7140.38     7223.28     58.73 o 
   5   1   4     1952.77     1887.25     21.98 o 
   6   1   4     1404.06     1369.21     23.30 o 
   7   1   4       62.48       59.90     10.15 o 
   8   1   4      739.47      682.31     25.74 o 
   9   1   4      118.00      122.78     15.07 o 
  10   1   4     5119.88     5029.33     83.95 o 
  11   1   4      485.92      542.09     26.68 o 
  12   1   4      138.27      140.89     21.93 o 
 -13   2   4      537.70      528.36     35.76 o 
 -12   2   4      339.27      272.99     25.96 o 
 -11   2   4       73.42       79.50     17.05 o 
 -10   2   4      715.65      842.71     25.10 o 
  -9   2   4      195.17      159.04     12.16 o 
  -8   2   4       13.03        6.74      7.04 o 
  -7   2   4     4062.29     3848.13     50.14 o 
  -6   2   4    13156.70    13611.42    181.64 o 
  -5   2   4     5234.86     5430.01     95.43 o 
  -4   2   4     1783.00     1864.38     36.81 o 
  -3   2   4       92.23      122.53     10.04 o 
  -2   2   4     4065.21     3748.23     36.05 o 
  -1   2   4     7251.62     7381.40     63.42 o 
   0   2   4     5984.08     6269.47     46.00 o 
   1   2   4     4862.04     4793.48     35.95 o 
   2   2   4    13415.71    13374.91     93.82 o 
   3   2   4     2868.33     2572.67     26.05 o 
   4   2   4     5684.68     5758.19     48.88 o 
   5   2   4       16.00       16.68      4.20 o 
   6   2   4      754.64      734.45     17.18 o 
   7   2   4      990.40      963.33     25.99 o 
   8   2   4     1811.96     1800.28     41.66 o 
   9   2   4       69.90       73.37     13.36 o 
  10   2   4      640.61      560.76     26.28 o 
  11   2   4       25.28       25.46     12.79 o 
  12   2   4     1205.39     1307.28     40.45 o 
 -13   3   4     1469.38     1563.92     57.95 o 
 -12   3   4      321.21      332.94     27.15 o 
 -11   3   4     1226.48     1186.50     32.92 o 
 -10   3   4       22.61       28.13     12.63 o 
  -9   3   4     2691.66     2733.75     50.79 o 
  -8   3   4     2184.94     1927.25     37.57 o 
  -7   3   4     4641.23     4455.42     89.07 o 
  -6   3   4      262.36      194.12     15.38 o 
  -5   3   4     1223.70     1293.81     36.17 o 
  -4   3   4     2778.70     2666.00     47.00 o 
  -3   3   4    31376.68    32374.54    411.19 o 
  -2   3   4     2252.75     2045.03     20.10 o 
  -1   3   4    14733.37    16331.42    122.07 o 
   0   3   4      171.94      129.23      4.87 o 
   1   3   4    28678.16    28955.98    192.52 o 
   2   3   4     4349.20     4275.06     35.45 o 
   3   3   4       10.01        4.31      3.91 o 
   4   3   4     4894.90     4557.58     40.81 o 
   5   3   4     9490.26     9662.19     87.02 o 
   6   3   4     4240.69     4296.73     46.73 o 
   7   3   4       54.80       73.73     10.58 o 
   8   3   4      129.00      143.97     15.06 o 
   9   3   4     2331.44     2323.81     50.70 o 
  10   3   4      943.47      911.43     33.07 o 
  11   3   4     1686.19     1560.83     59.51 o 
  12   3   4      227.42      238.22     21.19 o 
 -13   4   4      198.90      237.25     27.14 o 
 -12   4   4      673.59      704.39     27.31 o 
 -11   4   4     2178.53     2168.76     52.36 o 
 -10   4   4     1965.24     1890.93     47.20 o 
  -9   4   4      751.47      935.92     28.01 o 
  -8   4   4      606.20      583.52     18.13 o 
  -7   4   4     4938.16     5045.49    127.14 o 
  -6   4   4      100.44       93.73     20.03 o 
  -5   4   4     3531.02     3311.26     64.04 o 
  -4   4   4      531.39      610.61     24.23 o 
  -3   4   4     2941.70     2580.72     39.69 o 
  -2   4   4     8780.96     9408.44     77.82 o 
  -1   4   4     1268.94     1093.83     13.96 o 
   0   4   4    13944.56    14284.90     98.36 o 
   1   4   4     3462.84     3375.68     30.32 o 
   2   4   4      556.71      555.84     13.19 o 
   3   4   4    10630.36    11415.41     86.96 o 
   4   4   4      294.39      278.79      8.42 o 
   5   4   4     1218.80     1166.16     26.96 o 
   6   4   4      236.06      255.58     10.85 o 
   7   4   4     4728.32     4575.27    122.90 o 
   8   4   4      784.78      828.80     25.72 o 
   9   4   4        0.37       -0.56     10.21 o 
  10   4   4       84.38       77.13     14.44 o 
  11   4   4      693.94      717.75     30.05 o 
  12   4   4     1040.87     1041.56     36.81 o 
 -12   5   4      122.84      130.21     15.96 o 
 -11   5   4     1514.03     1610.99     41.62 o 
 -10   5   4        0.28        3.10      9.71 o 
  -9   5   4     4235.89     4029.79     89.79 o 
  -8   5   4      684.91      818.64     39.33 o 
  -7   5   4     1546.77     1584.94     48.87 o 
  -6   5   4      654.74      824.09     27.14 o 
  -5   5   4      900.86      750.97     24.96 o 
  -4   5   4     2468.94     2639.04     83.53 o 
  -3   5   4    38356.41    37890.76    417.20 o 
  -2   5   4      719.00      681.00     10.50 o 
  -1   5   4     3534.83     3440.38     30.28 o 
   0   5   4     1269.64     1542.07     17.86 o 
   1   5   4     7960.27     7519.44     59.32 o 
   2   5   4      378.22      441.82      9.85 o 
   3   5   4      315.84      436.66     10.21 o 
   4   5   4     2778.51     3040.09     30.63 o 
   5   5   4    26246.50    25975.65    211.06 o 
   6   5   4     1989.58     1946.12     28.47 o 
   7   5   4      907.30      980.74     29.73 o 
   8   5   4       16.09       32.19      9.77 o 
   9   5   4      949.01     1005.79     32.30 o 
  10   5   4       41.78       27.38     13.70 o 
  11   5   4      671.32      668.97     29.85 o 
  12   5   4      156.60      158.53     19.08 o 
 -12   6   4        5.07       15.67     11.96 o 
 -11   6   4     5351.78     5252.47     91.10 o 
 -10   6   4      746.01      814.04     27.55 o 
  -9   6   4     3796.40     3535.39     62.69 o 
  -8   6   4      559.30      417.74     27.52 o 
  -7   6   4      724.41      673.44     32.38 o 
  -6   6   4     1007.59      945.99     30.37 o 
  -5   6   4     4008.22     4112.77    135.68 o 
  -4   6   4       92.28       97.94      9.87 o 
  -3   6   4     6526.94     6531.30     86.43 o 
  -2   6   4     3569.08     3931.29     37.24 o 
  -1   6   4    28391.40    29573.96    218.34 o 
   0   6   4     6420.00     6801.02     53.92 o 
   1   6   4     2842.95     3066.62     29.44 o 
   2   6   4     1694.81     1997.19     21.45 o 
   3   6   4     6478.32     6130.61     61.09 o 
   4   6   4      856.12      886.76     13.48 o 
   5   6   4       75.08       63.48      7.39 o 
   6   6   4      239.11      321.00     15.68 o 
   7   6   4     8177.12     8063.61    102.04 o 
   8   6   4     1087.20     1012.07     29.08 o 
   9   6   4       45.35       48.92     12.61 o 
  10   6   4       62.23       58.89     13.72 o 
  11   6   4      390.94      370.68     37.14 o 
  12   6   4      140.69      159.27     19.01 o 
 -12   7   4       36.63       21.72     12.87 o 
 -11   7   4     1166.01     1226.22     36.81 o 
 -10   7   4       13.52       -0.16     12.56 o 
  -9   7   4     2643.42     2721.13     52.89 o 
  -8   7   4       25.30       17.01     14.46 o 
  -7   7   4      427.63      424.74     28.06 o 
  -6   7   4      406.49      451.59     22.89 o 
  -5   7   4     1787.78     1889.85     44.80 o 
  -4   7   4     2624.64     2570.74     47.50 o 
  -3   7   4    15943.83    16638.11    143.58 o 
  -2   7   4      325.49      336.44      9.81 o 
  -1   7   4     1936.75     1846.71     23.53 o 
   0   7   4      563.67      647.53     10.54 o 
   1   7   4        7.78       24.57      4.28 o 
   2   7   4        1.94       -0.01      3.62 o 
   3   7   4      423.90      352.38      8.86 o 
   4   7   4     5778.74     5701.74     52.94 o 
   5   7   4    22826.12    22677.32    187.80 o 
   6   7   4     3473.35     3656.46     46.92 o 
   7   7   4      244.03      210.06     13.03 o 
   8   7   4      182.46      177.32     21.09 o 
   9   7   4      657.69      619.64     29.64 o 
  10   7   4      135.90      140.66     17.03 o 
  11   7   4      119.69      110.11     16.43 o 
  12   7   4      358.88      409.67     25.32 o 
 -12   8   4      813.09      831.94     33.08 o 
 -11   8   4     1362.34     1345.22     39.48 o 
 -10   8   4     1813.11     1785.92     75.82 o 
  -9   8   4       89.46      111.36     20.13 o 
  -8   8   4       11.16        5.97     21.76 o 
  -7   8   4     1310.40     1188.23     46.16 o 
  -6   8   4     1971.14     1866.46     47.45 o 
  -5   8   4     5557.12     5973.44    100.66 o 
  -4   8   4     2299.05     2302.36     34.46 o 
  -3   8   4     1306.88     1416.94     18.11 o 
  -2   8   4     5942.74     5740.42     57.63 o 
  -1   8   4     4168.23     3684.63     39.03 o 
   0   8   4     5389.26     5005.21     46.44 o 
   1   8   4     3770.49     4030.78     37.34 o 
   2   8   4    10129.49     9812.80     70.80 o 
   3   8   4     8967.14     8660.56     66.65 o 
   4   8   4      639.31      632.14     17.49 o 
   5   8   4     1221.80     1447.38     24.90 o 
   6   8   4       44.12       26.62      7.67 o 
   7   8   4     3707.62     3722.58     53.15 o 
   8   8   4     1808.79     1807.40     39.98 o 
   9   8   4        3.79       -9.87      9.87 o 
  10   8   4      523.20      547.98     26.86 o 
  11   8   4      491.04      499.35     26.30 o 
  12   8   4     1472.86     1569.12     44.66 o 
 -12   9   4      982.55     1050.04     55.27 o 
 -11   9   4      322.28      309.08     21.32 o 
 -10   9   4        9.66       16.76     16.75 o 
  -9   9   4      213.99      186.30     13.96 o 
  -8   9   4     1503.87     1525.80     55.88 o 
  -7   9   4      254.74      310.16     35.51 o 
  -6   9   4      575.85      679.98     40.05 o 
  -5   9   4      262.23      255.68      9.08 o 
  -4   9   4     8276.33     7957.91     83.03 o 
  -3   9   4      130.78      122.15      6.20 o 
  -2   9   4      572.62      602.94     15.73 o 
  -1   9   4     5456.78     5678.54     56.25 o 
   0   9   4     1696.19     1474.05     23.70 o 
   1   9   4     2523.41     2424.87     25.16 o 
   2   9   4     7927.57     8500.67     65.84 o 
   3   9   4      173.83      124.97      6.45 o 
   4   9   4     5561.07     5994.12     66.66 o 
   5   9   4      122.02      111.29      9.96 o 
   6   9   4     3445.36     3225.92     48.06 o 
   7   9   4     1000.76      927.69     26.61 o 
   8   9   4        8.02        3.24      9.79 o 
   9   9   4     1817.76     1803.93     56.10 o 
  10   9   4     2302.98     2299.98     53.45 o 
  11   9   4      249.69      281.77     22.05 o 
 -12  10   4       93.02       78.08     16.31 o 
 -11  10   4      222.60      205.95     19.18 o 
 -10  10   4      742.69      744.92     28.98 o 
  -9  10   4       25.43       22.16      9.63 o 
  -8  10   4       20.42       24.24      8.52 o 
  -7  10   4     1121.50     1294.86     31.96 o 
  -6  10   4    13203.52    13250.36    185.40 o 
  -5  10   4     4504.58     4336.68     63.39 o 
  -4  10   4      160.17      173.10      9.32 o 
  -3  10   4        6.69       12.58      5.03 o 
  -2  10   4     2047.44     2106.62     32.37 o 
  -1  10   4      326.38      313.34     11.62 o 
   0  10   4     5927.66     6285.64     61.30 o 
   1  10   4      292.64      280.58      9.78 o 
   2  10   4    14344.44    14672.08    106.35 o 
   3  10   4     2363.13     2532.07     28.00 o 
   4  10   4     4750.45     4905.01     58.44 o 
   5  10   4       77.07      118.04     10.24 o 
   6  10   4      190.74      178.78     13.15 o 
   7  10   4     1426.50     1385.04     43.39 o 
   8  10   4     2693.28     2629.43     52.74 o 
   9  10   4      435.25      390.50     23.77 o 
  10  10   4      445.37      477.01     26.29 o 
  11  10   4        0.32       -9.42     12.23 o 
 -11  11   4      209.34      220.81     21.27 o 
 -10  11   4       12.34       42.50     12.79 o 
  -9  11   4       12.10       10.59      9.78 o 
  -8  11   4     4438.77     4328.48     78.72 o 
  -7  11   4       26.28       -1.18     13.58 o 
  -6  11   4       15.86       23.34      8.75 o 
  -5  11   4      118.42      105.07     11.62 o 
  -4  11   4     7704.54     7965.11     77.68 o 
  -3  11   4     3878.77     3921.97     50.17 o 
  -2  11   4     1441.58     1525.18     40.03 o 
  -1  11   4        1.07        5.85      5.26 o 
   0  11   4     6541.66     6213.71     58.23 o 
   1  11   4      162.30      181.80      7.53 o 
   2  11   4    14812.46    14384.90    105.24 o 
   3  11   4       31.74       47.89      5.59 o 
   4  11   4     1694.39     1484.44     28.35 o 
   5  11   4     2415.05     2411.22     53.15 o 
   6  11   4     1897.31     2037.64     37.96 o 
   7  11   4      177.19      181.35     15.92 o 
   8  11   4      231.71      217.65     17.94 o 
   9  11   4        4.98       17.84     12.70 o 
  10  11   4     4675.12     4757.52     84.94 o 
  11  11   4       29.23       27.26     14.33 o 
 -11  12   4      169.30      156.95     19.11 o 
 -10  12   4        9.98        9.85     11.86 o 
  -9  12   4      186.47      202.44     17.95 o 
  -8  12   4      121.28      116.84     14.67 o 
  -7  12   4      903.36     1032.99     37.75 o 
  -6  12   4     6989.77     6949.74    100.54 o 
  -5  12   4     1793.82     1770.85     42.10 o 
  -4  12   4        1.30       -1.74      5.79 o 
  -3  12   4        1.98       -2.78      6.09 o 
  -2  12   4      899.17      860.89     20.81 o 
  -1  12   4      235.04      232.81     10.64 o 
   0  12   4      938.05      985.76     19.81 o 
   1  12   4     1031.72      980.05     17.33 o 
   2  12   4     5503.30     5419.92     51.47 o 
   3  12   4     1150.26     1416.94     20.74 o 
   4  12   4      794.20      786.50     22.79 o 
   5  12   4      524.69      434.27     24.33 o 
   6  12   4      462.91      475.59     19.29 o 
   7  12   4      724.37      664.05     25.78 o 
   8  12   4     1209.71     1170.07     37.54 o 
   9  12   4      138.65      118.86     17.25 o 
  10  12   4       68.84       64.21     16.19 o 
  11  12   4       22.78       17.76     13.85 o 
 -11  13   4      450.78      462.85     46.60 o 
 -10  13   4      358.51      382.80     24.94 o 
  -9  13   4      834.01      786.95     45.45 o 
  -8  13   4     3476.96     3628.78     74.00 o 
  -7  13   4      570.97      587.87     49.11 o 
  -6  13   4      473.23      384.21     20.44 o 
  -5  13   4       24.91       41.26     11.13 o 
  -4  13   4     6364.40     6309.07     81.02 o 
  -3  13   4     1388.96     1469.94     28.73 o 
  -2  13   4        1.34        4.92      6.18 o 
  -1  13   4     3402.50     3282.84     52.11 o 
   0  13   4     6106.03     5973.07     58.46 o 
   1  13   4     3280.18     3271.71     32.65 o 
   2  13   4     6383.37     6679.79     62.62 o 
   3  13   4     1979.73     2050.30     38.00 o 
   4  13   4     2383.98     2565.13     57.83 o 
   5  13   4     1850.45     1771.32     36.45 o 
   6  13   4      632.60      600.21     27.66 o 
   7  13   4      371.24      305.52     19.97 o 
   8  13   4      298.38      308.81     20.89 o 
   9  13   4     2007.78     2027.53     68.67 o 
  10  13   4     1725.09     1672.91     58.42 o 
 -10  14   4      631.77      606.80     30.98 o 
  -9  14   4       65.57       66.81     15.52 o 
  -8  14   4      588.80      624.85     30.01 o 
  -7  14   4     2900.17     2792.76     63.31 o 
  -6  14   4      646.72      613.13     25.80 o 
  -5  14   4     6581.31     6525.13     99.29 o 
  -4  14   4      382.53      363.61     16.68 o 
  -3  14   4      126.55      113.08     10.96 o 
  -2  14   4     2621.00     2624.25     38.92 o 
  -1  14   4     3770.29     3666.25     48.16 o 
   0  14   4     1541.13     1457.77     25.26 o 
   1  14   4     3911.38     3975.55     39.66 o 
   2  14   4        1.74       -2.80      6.11 o 
   3  14   4     4434.50     4276.85     61.13 o 
   4  14   4     1373.36     1339.63     31.96 o 
   5  14   4      358.39      360.40     20.59 o 
   6  14   4      914.49      836.58     29.47 o 
   7  14   4     2043.58     1995.38     45.68 o 
   8  14   4      580.72      665.12     29.09 o 
   9  14   4      128.32      175.92     19.77 o 
  10  14   4       42.84       21.92     15.54 o 
 -10  15   4        2.25       -2.39     13.07 o 
  -9  15   4      959.77     1066.25     40.59 o 
  -8  15   4        3.79      -13.02     13.02 o 
  -7  15   4      422.16      452.94     26.75 o 
  -6  15   4        2.23       -2.12     10.72 o 
  -5  15   4      115.88      134.49     13.47 o 
  -4  15   4     1580.48     1571.84     31.58 o 
  -3  15   4     3708.47     3521.89     52.11 o 
  -2  15   4     1475.13     1457.24     29.50 o 
  -1  15   4     1935.70     1916.99     33.15 o 
   0  15   4       74.44       73.45     10.19 o 
   1  15   4     1380.67     1522.87     21.15 o 
   2  15   4      200.69      211.78      9.61 o 
   3  15   4        1.59       -5.41      9.08 o 
   4  15   4     1265.06     1157.31     37.69 o 
   5  15   4     4023.51     4196.58     69.40 o 
   6  15   4     1038.06     1104.50     34.20 o 
   7  15   4        0.43       -0.02     11.44 o 
   8  15   4      213.20      233.10     18.67 o 
   9  15   4      804.14      805.99     34.40 o 
  -9  16   4     1986.70     2063.45     58.83 o 
  -8  16   4        7.53      -12.81     12.81 o 
  -7  16   4      379.01      402.97     26.91 o 
  -6  16   4      154.85      158.43     19.50 o 
  -5  16   4     1298.64     1353.48     30.97 o 
  -4  16   4       45.22       59.95     11.17 o 
  -3  16   4     2814.30     2819.66     56.00 o 
  -2  16   4       63.79       56.53      9.69 o 
  -1  16   4     9889.19     9632.16    165.06 o 
   0  16   4       59.16       43.50      9.46 o 
   1  16   4       28.57       33.53      5.23 o 
   2  16   4      912.92      856.34     15.80 o 
   3  16   4     3924.47     3934.87     66.16 o 
   4  16   4      292.38      303.02     32.59 o 
   5  16   4       20.11       26.55     11.90 o 
   6  16   4       66.40       95.86     17.51 o 
   7  16   4     5488.38     5641.81    110.99 o 
   8  16   4       73.13       86.25     17.36 o 
   9  16   4      198.54      182.90     22.94 o 
  -9  17   4     1972.82     1998.39     59.67 o 
  -8  17   4      104.01      111.26     29.10 o 
  -7  17   4      212.62      246.17     24.23 o 
  -6  17   4        1.00       -5.78     11.69 o 
  -5  17   4     1041.21      968.04     26.99 o 
  -4  17   4      880.13      849.51     29.75 o 
  -3  17   4     5091.83     5064.57     84.37 o 
  -2  17   4      797.40      757.60     24.24 o 
  -1  17   4      526.86      537.37     27.48 o 
   0  17   4       79.71       67.35     11.06 o 
   1  17   4      825.13      779.34     20.56 o 
   2  17   4      695.41      684.03     14.33 o 
   3  17   4     1994.70     2022.38     45.75 o 
   4  17   4      136.44      170.26     17.40 o 
   5  17   4     5910.33     5816.40     89.64 o 
   6  17   4      582.50      524.35     29.55 o 
   7  17   4      644.91      651.11     32.33 o 
   8  17   4      135.03      156.06     22.82 o 
   9  17   4      254.38      284.49     26.96 o 
  -8  18   4      258.26      255.00     33.31 o 
  -7  18   4      423.72      455.06     42.13 o 
  -6  18   4      480.30      480.51     27.93 o 
  -5  18   4      703.59      680.36     24.21 o 
  -4  18   4      374.45      402.96     32.40 o 
  -3  18   4     1039.29     1033.82     34.68 o 
  -2  18   4      594.82      566.43     21.92 o 
  -1  18   4     1939.38     1874.26     52.58 o 
   0  18   4      661.21      698.53     23.69 o 
   1  18   4      401.76      359.31     14.87 o 
   2  18   4      487.79      505.85     18.00 o 
   3  18   4     2243.43     2284.20     43.29 o 
   4  18   4       20.25       -7.35     11.23 o 
   5  18   4       20.11        3.56     12.03 o 
   6  18   4        5.34        2.17     13.25 o 
   7  18   4     1855.11     1764.72     51.25 o 
   8  18   4      125.55       89.51     18.15 o 
  -8  19   4     1163.82     1136.24     49.85 o 
  -7  19   4       69.38       66.60     19.64 o 
  -6  19   4        5.60        5.77     15.55 o 
  -5  19   4      198.57      205.69     18.93 o 
  -4  19   4     2641.87     2668.13     63.81 o 
  -3  19   4     1032.74      994.37     35.04 o 
  -2  19   4     1217.17     1221.14     48.10 o 
  -1  19   4      202.45      204.21     15.82 o 
   0  19   4     1065.70     1092.82     29.45 o 
   1  19   4      988.03     1010.30     24.57 o 
   2  19   4      716.37      634.50     27.66 o 
   3  19   4       61.43       74.95     12.58 o 
   4  19   4     1581.30     1519.23     42.39 o 
   5  19   4      294.49      362.18     32.05 o 
   6  19   4     1431.29     1464.16     73.19 o 
   7  19   4       10.87      -10.29     14.07 o 
  -7  20   4      354.71      355.05     36.02 o 
  -6  20   4     1731.97     1729.83     79.25 o 
  -5  20   4     1164.07     1188.42     36.62 o 
  -4  20   4      135.60      168.99     25.68 o 
  -3  20   4      101.59      117.22     17.54 o 
  -2  20   4     1316.21     1331.01     33.71 o 
  -1  20   4        9.97       -5.40      9.90 o 
   0  20   4     1602.95     1560.76     35.55 o 
   1  20   4      143.95      189.46     12.34 o 
   2  20   4     1028.26     1011.93     23.29 o 
   3  20   4      466.26      434.69     19.49 o 
   4  20   4     1271.37     1300.70     34.74 o 
   5  20   4       18.62       16.62     13.49 o 
   6  20   4      144.49      166.08     22.13 o 
   7  20   4      465.33      432.68     30.35 o 
  -6  21   4        2.69       -6.59     17.41 o 
  -5  21   4       44.50       17.79     13.28 o 
  -4  21   4     2563.44     2488.80     76.49 o 
  -3  21   4        4.14       -1.18     11.08 o 
  -2  21   4      474.01      452.72     33.75 o 
  -1  21   4      388.93      366.40     20.49 o 
   0  21   4     1470.12     1474.16     32.47 o 
   1  21   4      651.30      639.52     27.60 o 
   2  21   4     1370.68     1474.78     52.35 o 
   3  21   4      122.24      115.77     12.46 o 
   4  21   4     1479.96     1556.81     41.04 o 
   5  21   4       27.14       14.18     14.85 o 
   6  21   4      627.63      680.46     36.35 o 
  -5  22   4      133.49      180.08     27.82 o 
  -4  22   4       87.97      106.45     17.65 o 
  -3  22   4        0.28       -9.91     10.80 o 
  -2  22   4      342.48      392.02     21.67 o 
  -1  22   4      148.67      152.61     16.76 o 
   0  22   4      318.45      289.80     16.62 o 
   1  22   4       10.41      -13.66     14.21 o 
   2  22   4     1896.19     2022.36     57.41 o 
   3  22   4      379.52      393.82     17.79 o 
   4  22   4     1531.01     1476.99     47.71 o 
   5  22   4      127.30      107.08     18.61 o 
  -4  23   4      458.13      507.34     30.12 o 
  -3  23   4      515.78      453.80     29.19 o 
  -2  23   4        6.41       11.99     12.07 o 
  -1  23   4      287.75      295.14     20.97 o 
   0  23   4     1265.04     1270.06     28.82 o 
   1  23   4      389.57      414.68     30.45 o 
   2  23   4     1311.98     1371.65     48.62 o 
   3  23   4       45.87       75.86     11.86 o 
  -2  24   4      706.16      762.80     33.97 o 
  -1  24   4       99.14      108.64     13.49 o 
   0  24   4      607.38      656.64     63.02 o 
   1  24   4      394.83      328.99     29.30 o 
 -13   0   5     1635.12     1482.20     78.65 o 
 -11   0   5      431.41      357.38     35.89 o 
  -9   0   5      162.15      163.42     22.15 o 
  -7   0   5    12238.16    12382.99    284.07 o 
  -5   0   5      436.93      607.21     13.41 o 
  -3   0   5    11105.67    11532.87    130.29 o 
  -1   0   5      750.60      577.38     14.87 o 
   1   0   5    52688.13    51100.39    558.47 o 
   3   0   5     5881.52     6149.02     73.63 o 
   5   0   5     2288.83     2224.75     36.57 o 
   7   0   5      578.36      549.51     27.31 o 
   9   0   5      562.54      571.75     38.04 o 
  11   0   5     4340.96     4212.64    111.63 o 
 -13   1   5     1973.50     2041.43     66.31 o 
 -12   1   5       25.79       18.03     15.38 o 
 -11   1   5      649.95      672.80     62.62 o 
 -10   1   5      122.05      106.22     15.87 o 
  -9   1   5     2693.22     2823.74     63.85 o 
  -8   1   5      663.44      642.45     24.90 o 
  -7   1   5      695.79      761.46     16.23 o 
  -6   1   5       23.81       53.84      4.67 o 
  -5   1   5    26737.50    26507.97    318.21 o 
  -4   1   5      105.16      127.85      5.12 o 
  -3   1   5     2015.56     2447.89     22.49 o 
  -2   1   5      461.30      468.99      8.79 o 
  -1   1   5    10678.85    10531.95     92.88 o 
   0   1   5        0.38       24.91      3.49 o 
   1   1   5    21755.84    22567.40    146.07 o 
   2   1   5     1648.01     1827.29     20.86 o 
   3   1   5    27970.39    28490.86    202.49 o 
   4   1   5      737.45      695.65     13.23 o 
   5   1   5     1708.12     1573.03     20.88 o 
   6   1   5      611.29      586.84     19.66 o 
   7   1   5     2160.75     2102.20     31.79 o 
   8   1   5      990.08      957.62     31.36 o 
   9   1   5     4786.00     4598.22    102.06 o 
  10   1   5      141.52      157.16     21.16 o 
  11   1   5      214.59      251.02     21.84 o 
  12   1   5        9.72      -12.09     12.09 o 
 -13   2   5     1256.23     1276.90     51.63 o 
 -12   2   5      785.20      808.44     38.95 o 
 -11   2   5      369.69      466.21     27.94 o 
 -10   2   5      394.92      369.86     22.92 o 
  -9   2   5      104.17      104.09     10.07 o 
  -8   2   5     1321.84     1238.27     27.43 o 
  -7   2   5     9422.70     9729.78    112.43 o 
  -6   2   5     2381.90     2377.81     44.97 o 
  -5   2   5     1565.77     1671.72     46.47 o 
  -4   2   5     1214.24     1424.55     29.53 o 
  -3   2   5     5968.95     5803.01     49.12 o 
  -2   2   5     9618.87     9772.92     80.10 o 
  -1   2   5       93.71       98.52      5.38 o 
   0   2   5     5903.95     5955.00     45.08 o 
   1   2   5    15228.75    15584.07    108.21 o 
   2   2   5    12116.47    11621.85     83.89 o 
   3   2   5     3474.84     3655.27     35.03 o 
   4   2   5      500.33      477.94     11.14 o 
   5   2   5     6700.27     6639.04     57.18 o 
   6   2   5     1339.07     1406.95     23.35 o 
   7   2   5        2.67       15.62      7.00 o 
   8   2   5     1121.35     1150.34     34.36 o 
   9   2   5     1014.76      912.64     32.32 o 
  10   2   5     1563.57     1504.12     42.18 o 
  11   2   5     1480.42     1438.78     42.98 o 
  12   2   5      511.28      578.85     41.78 o 
 -12   3   5      813.57      777.92     38.13 o 
 -11   3   5      640.14      692.50     32.66 o 
 -10   3   5      525.14      547.72     20.90 o 
  -9   3   5     1158.38     1035.91     30.50 o 
  -8   3   5     2566.11     2478.33     43.74 o 
  -7   3   5       31.65       61.22     12.38 o 
  -6   3   5     3256.65     3235.88     68.84 o 
  -5   3   5     8773.57     9289.31    159.29 o 
  -4   3   5     8624.26     8971.45    126.37 o 
  -3   3   5      106.65      126.31     22.03 o 
  -2   3   5     1279.08     1341.68     16.24 o 
  -1   3   5      261.40      143.61      6.18 o 
   0   3   5       82.07       44.72      3.98 o 
   1   3   5      100.65      225.94      6.61 o 
   2   3   5     1950.27     1929.01     20.97 o 
   3   3   5    13238.95    12970.92    109.88 o 
   4   3   5     8495.35     8595.45     69.98 o 
   5   3   5     1344.89     1425.77     21.69 o 
   6   3   5        3.38        7.57      5.86 o 
   7   3   5       89.74      108.24     12.66 o 
   8   3   5     1657.66     1503.33     39.91 o 
   9   3   5      308.04      287.62     21.60 o 
  10   3   5       52.48       68.27     14.79 o 
  11   3   5     1058.63     1072.22     37.39 o 
  12   3   5      518.33      496.42     28.78 o 
 -12   4   5     1286.50     1437.59     50.27 o 
 -11   4   5      313.42      316.87     17.90 o 
 -10   4   5       99.25      183.70     14.15 o 
  -9   4   5      240.86      233.86     13.19 o 
  -8   4   5     6339.50     6769.38    129.22 o 
  -7   4   5     2196.40     2137.61     55.61 o 
  -6   4   5     4512.05     4366.00     88.82 o 
  -5   4   5      944.16     1037.59     28.35 o 
  -4   4   5     7347.12     7455.37    109.91 o 
  -3   4   5     4177.97     3879.87     55.04 o 
  -2   4   5     8281.57     7920.53     66.96 o 
  -1   4   5     6212.99     6066.70     68.92 o 
   0   4   5     8198.92     8119.87     62.69 o 
   1   4   5      123.80      185.93      6.71 o 
   2   4   5    17980.81    19515.92    155.55 o 
   3   4   5       50.02       47.01      5.28 o 
   4   4   5      744.12      769.16     14.18 o 
   5   4   5     4626.36     4675.55     46.46 o 
   6   4   5     9679.96     9446.27     88.91 o 
   7   4   5     2441.68     2292.95     37.98 o 
   8   4   5      206.52      162.54     14.78 o 
   9   4   5      105.30      124.71     16.23 o 
  10   4   5     2123.93     2194.83     52.32 o 
  11   4   5      112.22      124.55     17.83 o 
  12   4   5      756.77      758.21     54.12 o 
 -12   5   5       63.35       83.43     13.47 o 
 -11   5   5      242.29      215.29     16.50 o 
 -10   5   5     4961.74     4990.91     82.37 o 
  -9   5   5      369.26      432.01     37.80 o 
  -8   5   5      163.95      152.90     18.48 o 
  -7   5   5     1571.38     1541.32     47.23 o 
  -6   5   5     2842.24     2812.94     67.50 o 
  -5   5   5      354.96      332.24     25.36 o 
  -4   5   5     1478.98     1406.59     34.78 o 
  -3   5   5     7059.44     7955.62    100.73 o 
  -2   5   5     8122.21     7952.87     67.93 o 
  -1   5   5     2673.98     3007.73     29.98 o 
   0   5   5    10986.64    10566.88     79.81 o 
   1   5   5     1018.53     1258.35     16.77 o 
   2   5   5      163.98      102.89      5.83 o 
   3   5   5      427.29      505.88     13.72 o 
   4   5   5     5300.30     5168.15     60.59 o 
   5   5   5      293.37      290.59      9.80 o 
   6   5   5      213.28      331.31     18.94 o 
   7   5   5      864.73      808.99     22.32 o 
   8   5   5     4330.07     4289.02     67.56 o 
   9   5   5      118.80      137.59     17.14 o 
  10   5   5       29.06       13.07     12.03 o 
  11   5   5       31.45       34.28     13.71 o 
  12   5   5     2035.31     2024.85     73.21 o 
 -12   6   5      809.37      795.74     29.67 o 
 -11   6   5        9.30        2.93     10.25 o 
 -10   6   5     1476.93     1396.83     50.67 o 
  -9   6   5      153.01      142.30     20.73 o 
  -8   6   5     5732.51     5471.86    115.24 o 
  -7   6   5      224.17      230.50     45.05 o 
  -6   6   5       72.18      107.66     16.46 o 
  -5   6   5       73.88       59.69     12.93 o 
  -4   6   5     8540.51     8711.35    135.56 o 
  -3   6   5        1.59        4.82      3.28 o 
  -2   6   5    25312.07    25680.40    216.62 o 
  -1   6   5      279.09      274.40      9.56 o 
   0   6   5     4245.47     4032.25     41.21 o 
   1   6   5       24.78       84.56      6.50 o 
   2   6   5     3769.39     3711.66     35.44 o 
   3   6   5      359.09      392.80     10.45 o 
   4   6   5      936.94      957.58     17.13 o 
   5   6   5        2.10        2.54      5.47 o 
   6   6   5    11310.96    11008.10    109.05 o 
   7   6   5        0.18        2.84      7.55 o 
   8   6   5       56.19       39.62     11.30 o 
   9   6   5        2.47       -7.93     10.92 o 
  10   6   5     1020.56      938.83     34.16 o 
  11   6   5      210.44      177.06     19.63 o 
  12   6   5       30.70        9.73     14.02 o 
 -12   7   5        0.70       10.52     11.74 o 
 -11   7   5     1159.03     1019.25     83.62 o 
 -10   7   5     3707.21     3684.06     96.98 o 
  -9   7   5     3634.95     3603.29     90.05 o 
  -8   7   5      706.39      710.49     80.56 o 
  -7   7   5      492.09      511.80     66.44 o 
  -6   7   5     2514.58     2552.14     67.76 o 
  -5   7   5     2721.68     2712.55     56.70 o 
  -4   7   5     1962.89     1779.04     55.75 o 
  -3   7   5      353.23      340.26      7.68 o 
  -2   7   5     4225.03     4125.04     44.06 o 
  -1   7   5     9974.53    10309.44     89.55 o 
   0   7   5     6606.84     6765.24     61.52 o 
   1   7   5     6965.17     7237.05     59.57 o 
   2   7   5       45.57       84.36      6.21 o 
   3   7   5     2360.96     2066.18     25.04 o 
   4   7   5     3629.02     3636.38     39.13 o 
   5   7   5     1327.69     1406.01     24.85 o 
   6   7   5     1012.55      844.58     21.28 o 
   7   7   5      251.12      277.30     15.18 o 
   8   7   5     1931.78     1910.72     41.91 o 
   9   7   5     1168.89     1196.25     48.27 o 
  10   7   5       18.82       27.81     13.00 o 
  11   7   5      303.83      336.75     24.49 o 
 -12   8   5      582.66      654.29     28.49 o 
 -11   8   5      165.14      165.04     25.22 o 
 -10   8   5       65.82       92.05     23.67 o 
  -9   8   5      102.18       88.84     38.95 o 
  -8   8   5     4144.87     3938.25     95.84 o 
  -7   8   5     6712.40     6526.80    135.26 o 
  -6   8   5      158.87      113.04     18.62 o 
  -5   8   5     3874.76     3622.19     70.93 o 
  -4   8   5     1107.24     1221.86     20.58 o 
  -3   8   5     5197.78     5125.20     47.77 o 
  -2   8   5     2498.51     2423.38     30.68 o 
  -1   8   5     1275.44     1332.45     20.63 o 
   0   8   5     1638.18     1533.87     22.84 o 
   1   8   5     3748.21     3621.12     35.22 o 
   2   8   5     2734.40     2615.33     28.69 o 
   3   8   5      529.03      559.72     14.71 o 
   4   8   5       76.42      132.13      7.01 o 
   5   8   5     4796.06     4501.18     51.59 o 
   6   8   5     2706.76     2732.71     54.95 o 
   7   8   5     1659.58     1728.60     45.08 o 
   8   8   5      125.10      115.10     18.08 o 
   9   8   5        9.12        2.89     11.86 o 
  10   8   5      779.96      764.82     32.44 o 
  11   8   5      192.04      214.86     21.53 o 
 -12   9   5      231.95      210.26     28.81 o 
 -11   9   5      869.08      896.09     47.19 o 
 -10   9   5      361.81      322.27     30.93 o 
  -9   9   5     1549.70     1620.26     59.33 o 
  -8   9   5       26.55       58.94     29.02 o 
  -7   9   5        0.75        2.23     16.42 o 
  -6   9   5     5205.45     5111.94    122.18 o 
  -5   9   5    12276.42    11592.25    174.27 o 
  -4   9   5     7799.38     8019.69     93.63 o 
  -3   9   5      488.36      414.94     10.19 o 
  -2   9   5     1238.04     1196.67     21.05 o 
  -1   9   5     3885.10     4118.25     44.14 o 
   0   9   5     7368.62     7083.97     67.66 o 
   1   9   5     1069.31     1025.35     16.46 o 
   2   9   5     1588.22     1522.98     21.04 o 
   3   9   5     9216.83     9354.81     73.15 o 
   4   9   5     4231.60     4191.70     40.81 o 
   5   9   5     1391.03     1285.34     30.48 o 
   6   9   5       10.37       19.87      7.90 o 
   7   9   5      163.28      140.41     12.92 o 
   8   9   5     1544.58     1486.21     37.89 o 
   9   9   5     1894.47     1902.55     53.89 o 
  10   9   5      288.51      274.68     22.54 o 
  11   9   5      956.38      940.94     36.88 o 
 -11  10   5      929.56      925.07     49.23 o 
 -10  10   5       10.84       28.62     32.84 o 
  -9  10   5        2.13      -11.31     14.30 o 
  -8  10   5       13.92       25.11     16.63 o 
  -7  10   5    10378.04    10064.96    231.00 o 
  -6  10   5      115.26       82.78      8.47 o 
  -5  10   5        4.34        8.36      5.77 o 
  -4  10   5      212.46      217.12     10.34 o 
  -3  10   5     4699.02     4700.89     56.41 o 
  -2  10   5      395.22      422.77     13.29 o 
  -1  10   5      823.23      902.54     17.80 o 
   0  10   5      364.92      331.36     11.69 o 
   1  10   5     9386.86     9548.19     82.64 o 
   2  10   5     1750.68     1898.41     23.00 o 
   3  10   5     6918.10     6773.71     62.88 o 
   4  10   5      779.62      604.69     18.85 o 
   5  10   5     5149.83     5269.88     63.46 o 
   6  10   5      228.27      238.62     16.01 o 
   7  10   5      594.61      595.49     22.25 o 
   8  10   5      370.33      412.67     32.03 o 
   9  10   5      585.58      591.18     29.26 o 
  10  10   5      265.60      239.85     22.33 o 
  11  10   5     1938.62     1994.59     52.98 o 
 -11  11   5      146.59      153.48     29.40 o 
 -10  11   5      276.56      296.33     32.82 o 
  -9  11   5      166.29      132.72     41.24 o 
  -8  11   5        0.43        3.64      7.83 o 
  -7  11   5       28.86        7.14     11.04 o 
  -6  11   5       87.84      128.78     11.64 o 
  -5  11   5     9895.34    10234.29    134.08 o 
  -4  11   5       65.74       66.77     10.56 o 
  -3  11   5       35.52       57.39      7.79 o 
  -2  11   5      233.88      239.40     11.47 o 
  -1  11   5     1798.66     1695.65     28.32 o 
   0  11   5       11.28        3.62      5.51 o 
   1  11   5      698.58      605.53     13.34 o 
   2  11   5      427.86      436.72     13.17 o 
   3  11   5     8741.71     8131.68     69.49 o 
   4  11   5      179.04      182.47     13.31 o 
   5  11   5        4.15       26.45      8.09 o 
   6  11   5      377.97      324.05     16.93 o 
   7  11   5     1557.77     1517.84     33.67 o 
   8  11   5       69.72       58.15     19.18 o 
   9  11   5     2964.75     3047.28     65.25 o 
  10  11   5       32.15       35.22     15.55 o 
  11  11   5      264.70      277.95     33.18 o 
 -11  12   5     1070.37     1170.50     57.75 o 
 -10  12   5      308.02      351.51     36.37 o 
  -9  12   5      302.93      291.18     32.94 o 
  -8  12   5      593.68      673.62     26.66 o 
  -7  12   5     5260.34     5143.87     90.23 o 
  -6  12   5       80.65       53.76     10.82 o 
  -5  12   5      106.72      120.31     12.79 o 
  -4  12   5      407.51      404.87     14.52 o 
  -3  12   5     6087.49     5999.49     71.13 o 
  -2  12   5     1212.51     1194.23     25.47 o 
  -1  12   5       15.53       15.88      6.48 o 
   0  12   5      684.96      573.53     15.89 o 
   1  12   5    13074.93    12886.08     92.27 o 
   2  12   5     3152.83     3372.88     38.23 o 
   3  12   5     3869.17     3848.61     39.72 o 
   4  12   5      237.55      164.47     13.56 o 
   5  12   5     3285.09     3332.99     52.85 o 
   6  12   5      447.50      397.41     18.87 o 
   7  12   5       82.18       47.37     11.61 o 
   8  12   5      171.30      226.08     21.91 o 
   9  12   5     1613.79     1577.11     46.12 o 
  10  12   5      550.93      565.17     30.23 o 
 -11  13   5       86.78       99.85     27.17 o 
 -10  13   5      295.39      276.67     34.26 o 
  -9  13   5      207.28      266.84     19.89 o 
  -8  13   5      889.26      863.42     31.87 o 
  -7  13   5      238.38      272.25     19.39 o 
  -6  13   5     1768.77     1821.57     42.13 o 
  -5  13   5     5965.30     5781.17     89.17 o 
  -4  13   5     4548.58     4607.45     93.82 o 
  -3  13   5        0.59        2.85      7.23 o 
  -2  13   5      219.08      222.82     12.02 o 
  -1  13   5       48.91       27.17      7.37 o 
   0  13   5     1049.09     1089.43     22.33 o 
   1  13   5       79.81      130.52      7.21 o 
   2  13   5        1.98       10.65      5.88 o 
   3  13   5     9792.24    10414.14     96.82 o 
   4  13   5     1043.25      998.44     30.28 o 
   5  13   5      201.81      157.15     15.81 o 
   6  13   5      456.61      534.96     27.21 o 
   7  13   5      391.21      437.32     20.48 o 
   8  13   5     1382.40     1407.10     39.33 o 
   9  13   5      383.20      437.38     34.94 o 
  10  13   5      281.31      270.21     24.37 o 
 -10  14   5       42.56       73.88     15.85 o 
  -9  14   5       11.91       -4.21     11.30 o 
  -8  14   5     2871.69     2783.23     63.93 o 
  -7  14   5     1148.97     1183.79     45.04 o 
  -6  14   5      687.79      763.87     51.43 o 
  -5  14   5      101.34      110.02     14.76 o 
  -4  14   5       56.66       50.73     13.40 o 
  -3  14   5     2280.41     2326.94     39.20 o 
  -2  14   5     1529.60     1550.12     28.90 o 
  -1  14   5      358.83      335.56     18.46 o 
   0  14   5     6408.39     6386.71     72.29 o 
   1  14   5     2333.57     2326.13     27.12 o 
   2  14   5     4070.58     4016.83     44.04 o 
   3  14   5      127.27      138.39      8.81 o 
   4  14   5      334.73      405.84     21.25 o 
   5  14   5     1758.42     1681.39     40.74 o 
   6  14   5      807.01      814.97     47.39 o 
   7  14   5     1069.79     1171.31     31.83 o 
   8  14   5     1286.81     1243.31     46.26 o 
   9  14   5       94.79       82.25     19.22 o 
  10  14   5      921.93      822.97     42.77 o 
 -10  15   5     1679.41     1700.67     51.07 o 
  -9  15   5     1053.13     1039.44     39.18 o 
  -8  15   5        0.92       12.90     13.18 o 
  -7  15   5      323.84      371.53     24.38 o 
  -6  15   5     2565.97     2557.11     55.17 o 
  -5  15   5      269.30      298.96     20.81 o 
  -4  15   5     5817.94     5678.02     78.06 o 
  -3  15   5     1720.67     1699.97     33.77 o 
  -2  15   5     2364.36     2265.31     45.23 o 
  -1  15   5     1094.10     1150.54     25.72 o 
   0  15   5     3553.14     3577.35     53.08 o 
   1  15   5     1332.48     1309.30     23.29 o 
   2  15   5      206.03      215.98     10.12 o 
   3  15   5       26.35       10.17      6.53 o 
   4  15   5     5981.60     5992.83    103.15 o 
   5  15   5      231.39      249.50     18.14 o 
   6  15   5      111.13       57.18     15.49 o 
   7  15   5      146.97      166.53     26.23 o 
   8  15   5     1643.85     1548.36     47.55 o 
   9  15   5       51.41       23.99     15.11 o 
  -9  16   5        5.03       18.27     22.30 o 
  -8  16   5     1532.18     1565.10     48.82 o 
  -7  16   5      219.84      247.60     24.98 o 
  -6  16   5       99.51       82.64     15.04 o 
  -5  16   5      149.61      113.39     15.98 o 
  -4  16   5     1573.12     1622.17     39.20 o 
  -3  16   5      353.73      370.17     19.16 o 
  -2  16   5     5305.37     5124.38     63.98 o 
  -1  16   5        0.83        4.71      8.61 o 
   0  16   5      648.76      653.70     22.33 o 
   1  16   5      835.19      826.62     23.45 o 
   2  16   5      862.47      902.20     18.50 o 
   3  16   5     1794.47     1706.97     37.74 o 
   4  16   5      187.55      191.21     18.22 o 
   5  16   5      629.35      687.78     28.71 o 
   6  16   5     4202.69     4249.94     82.60 o 
   7  16   5      139.45       93.54     16.64 o 
   8  16   5        6.69       -9.10     12.29 o 
   9  16   5       97.17       94.00     17.17 o 
  -9  17   5        3.36       20.49     17.43 o 
  -8  17   5     1206.47     1294.53     46.13 o 
  -7  17   5        0.78       11.12     13.82 o 
  -6  17   5      883.31      857.73     34.08 o 
  -5  17   5       41.83       50.75     13.97 o 
  -4  17   5      796.23      812.98     26.67 o 
  -3  17   5       12.08        3.64     10.64 o 
  -2  17   5     3291.86     3393.83     53.35 o 
  -1  17   5       46.17       33.23     10.27 o 
   0  17   5     5929.97     5745.20     76.10 o 
   1  17   5       86.33       99.97     10.57 o 
   2  17   5       77.50       83.16      7.53 o 
   3  17   5      109.68      118.55     13.14 o 
   4  17   5     3836.83     3815.17     68.37 o 
   5  17   5        0.49      -11.22     11.22 o 
   6  17   5        0.93       -1.18     13.52 o 
   7  17   5        8.90       -1.09     14.23 o 
   8  17   5     1318.63     1383.13     46.43 o 
  -8  18   5     1096.12     1122.54     45.29 o 
  -7  18   5     1421.78     1507.84     51.45 o 
  -6  18   5       30.01        5.72     16.64 o 
  -5  18   5       73.93       64.16     15.61 o 
  -4  18   5     2147.05     2040.03     60.62 o 
  -3  18   5     1543.48     1524.91     58.31 o 
  -2  18   5     3251.98     3252.02     53.17 o 
  -1  18   5      475.55      517.76     21.64 o 
   0  18   5      454.69      454.12     20.60 o 
   1  18   5     1342.59     1285.10     27.52 o 
   2  18   5       36.42       52.23      8.72 o 
   3  18   5        5.33       -0.39      7.97 o 
   4  18   5      125.59      147.26     18.16 o 
   5  18   5     1706.33     1653.77     44.57 o 
   6  18   5     2865.56     2770.63     66.24 o 
   7  18   5      780.50      728.84     35.86 o 
   8  18   5      212.79      245.86     24.87 o 
  -8  19   5      111.19      123.91     43.06 o 
  -7  19   5       29.46       16.36     16.81 o 
  -6  19   5      923.46      871.27     37.06 o 
  -5  19   5      388.58      331.73     25.83 o 
  -4  19   5       38.02       66.22     16.37 o 
  -3  19   5      357.08      354.90     23.53 o 
  -2  19   5      288.02      244.59     17.18 o 
  -1  19   5      700.18      758.72     26.16 o 
   0  19   5      600.66      619.84     23.57 o 
   1  19   5      747.22      739.54     32.10 o 
   2  19   5      169.04      191.17     10.06 o 
   3  19   5     1776.64     1663.77     35.66 o 
   4  19   5      641.90      703.35     33.82 o 
   5  19   5        3.44      -12.87     16.89 o 
   6  19   5      116.30      129.10     21.06 o 
   7  19   5       59.35       34.29     16.99 o 
  -7  20   5     1720.69     1785.56     60.38 o 
  -6  20   5       73.36       70.12     20.56 o 
  -5  20   5      121.45      125.08     31.53 o 
  -4  20   5       10.41       17.33     12.53 o 
  -3  20   5     2584.79     2541.39     77.48 o 
  -2  20   5       27.35       29.19     11.72 o 
  -1  20   5      603.31      553.48     23.37 o 
   0  20   5      513.22      496.04     23.68 o 
   1  20   5     1852.45     1775.93     35.78 o 
   2  20   5      972.47      913.49     38.35 o 
   3  20   5       75.08       94.08     11.63 o 
   4  20   5      265.30      296.37     20.84 o 
   5  20   5     1434.94     1467.07     48.96 o 
   6  20   5       21.64       35.97     16.52 o 
  -6  21   5      288.40      271.04     30.47 o 
  -5  21   5     3324.62     3210.18     85.62 o 
  -4  21   5       26.94       15.98     16.86 o 
  -3  21   5       38.53       25.30     14.07 o 
  -2  21   5      149.44      208.00     17.32 o 
  -1  21   5      750.78      762.32     27.17 o 
   0  21   5       14.18       29.78     10.15 o 
   1  21   5      608.19      675.84     21.02 o 
   2  21   5      380.31      323.42     32.85 o 
   3  21   5     3807.32     3900.85     78.55 o 
   4  21   5        0.02      -11.69     12.35 o 
   5  21   5      388.44      399.56     34.52 o 
  -5  22   5        1.39       -4.35     17.36 o 
  -4  22   5        8.05        2.20     14.12 o 
  -3  22   5     1347.56     1324.74     44.14 o 
  -2  22   5      322.77      357.40     22.99 o 
  -1  22   5       17.97       18.07     11.26 o 
   0  22   5       50.92       44.51     10.97 o 
   1  22   5     2683.42     2777.09     51.15 o 
   2  22   5       18.28       28.65     16.17 o 
   3  22   5      456.77      429.10     29.78 o 
   4  22   5      133.33      150.11     14.59 o 
  -3  23   5       10.60       34.19     13.64 o 
  -2  23   5       26.24       24.90     13.39 o 
  -1  23   5      381.91      372.75     23.32 o 
   0  23   5      149.04      155.81     14.05 o 
   1  23   5      197.80      179.34     23.34 o 
   2  23   5       13.67      -14.79     14.79 o 
   3  23   5     1329.11     1381.37     50.12 o 
 -12   0   6     1286.72     1263.04     67.20 o 
 -10   0   6     1034.93     1114.90     54.22 o 
  -8   0   6     5852.92     5781.43    149.67 o 
  -6   0   6     1214.97     1017.15     27.54 o 
  -4   0   6    11209.88    10678.69    141.08 o 
  -2   0   6       92.71       82.36      8.62 o 
   0   0   6    19695.53    17892.12    182.24 o 
   2   0   6    13511.87    14687.73    141.71 o 
   4   0   6     5293.59     4869.47     64.64 o 
   6   0   6       44.04       61.49     10.38 o 
   8   0   6     3047.67     2941.84    106.14 o 
  10   0   6     4893.56     4536.32    117.16 o 
  12   0   6      243.76      209.90     32.82 o 
 -12   1   6      964.38      960.29     41.24 o 
 -11   1   6      348.11      406.46     26.63 o 
 -10   1   6      104.40      133.53     16.51 o 
  -9   1   6        4.21       -8.59      8.59 o 
  -8   1   6     1490.14     1542.90     41.24 o 
  -7   1   6     3004.26     3176.86     42.58 o 
  -6   1   6    10938.54    11308.53    128.73 o 
  -5   1   6      862.21      907.60     15.67 o 
  -4   1   6     3224.13     3288.40     32.50 o 
  -3   1   6      920.56     1117.02     18.25 o 
  -2   1   6      149.70      274.28      8.34 o 
  -1   1   6      147.90      202.13      8.78 o 
   0   1   6       33.85       50.13      4.45 o 
   1   1   6     1797.12     1808.34     20.33 o 
   2   1   6    16466.04    16559.61    116.88 o 
   3   1   6     7085.81     7316.33     61.55 o 
   4   1   6      982.54     1024.79     17.83 o 
   5   1   6     1251.77     1307.63     19.82 o 
   6   1   6      608.87      555.70     24.21 o 
   7   1   6      368.06      374.77     12.40 o 
   8   1   6      216.86      244.96     19.72 o 
   9   1   6      312.24      267.19     21.05 o 
  10   1   6     3360.40     3109.87     65.66 o 
  11   1   6      668.20      701.84     32.79 o 
  12   1   6     1457.58     1492.47     46.95 o 
 -12   2   6      921.07      982.85     41.95 o 
 -11   2   6      201.66      180.70     19.78 o 
 -10   2   6      521.83      553.02     27.14 o 
  -9   2   6      997.37      968.88     32.29 o 
  -8   2   6     2489.26     2670.40     45.18 o 
  -7   2   6     1087.80      972.02     18.21 o 
  -6   2   6     2147.20     2187.85     49.89 o 
  -5   2   6      735.71      722.26     25.92 o 
  -4   2   6    18294.24    19158.35    212.58 o 
  -3   2   6     3929.45     3981.62     39.24 o 
  -2   2   6       14.23       -2.17      3.74 o 
  -1   2   6     4442.79     4541.62     46.59 o 
   0   2   6     4991.72     4885.98     39.33 o 
   1   2   6      753.85      837.46     17.88 o 
   2   2   6     1789.35     1909.95     21.59 o 
   3   2   6      681.52      597.26     13.47 o 
   4   2   6    17888.83    18264.29    152.88 o 
   5   2   6     1350.62     1292.94     19.83 o 
   6   2   6      209.46      254.46     11.22 o 
   7   2   6     1901.25     1804.84     31.19 o 
   8   2   6     1258.08     1245.45     35.05 o 
   9   2   6     2761.10     2686.54     58.40 o 
  10   2   6     1161.79     1202.37     39.71 o 
  11   2   6      140.25      144.89     19.44 o 
  12   2   6     1820.79     1710.64     58.12 o 
 -12   3   6     1234.98     1312.73     47.87 o 
 -11   3   6     2488.69     2524.12     65.28 o 
 -10   3   6      501.72      439.01     24.14 o 
  -9   3   6       42.14       50.19      8.71 o 
  -8   3   6      411.40      346.93     13.35 o 
  -7   3   6    11915.42    11218.22    191.37 o 
  -6   3   6     1250.25     1308.16     38.34 o 
  -5   3   6     3215.82     3180.47     67.76 o 
  -4   3   6     4599.47     4684.90     82.26 o 
  -3   3   6      609.61      502.05      9.61 o 
  -2   3   6     5950.69     5613.77     56.31 o 
  -1   3   6     7917.91     7417.13     70.46 o 
   0   3   6     1255.99     1275.80     15.31 o 
   1   3   6    19674.32    20435.38    148.06 o 
   2   3   6     3390.31     3290.10     31.71 o 
   3   3   6     5042.27     4636.85     43.32 o 
   4   3   6     1967.88     1962.46     24.71 o 
   5   3   6     1190.55     1073.12     18.05 o 
   6   3   6      995.40     1019.84     19.70 o 
   7   3   6     3175.45     3055.55     43.56 o 
   8   3   6     1076.26     1090.18     31.88 o 
   9   3   6      751.90      758.20     31.04 o 
  10   3   6      265.10      258.52     21.93 o 
  11   3   6     1112.42     1024.20     67.68 o 
  12   3   6      285.38      334.98     29.10 o 
 -12   4   6      133.77      152.48     20.33 o 
 -11   4   6       20.04       23.30     13.16 o 
 -10   4   6      693.44      688.03     22.94 o 
  -9   4   6     4939.73     5236.45    106.27 o 
  -8   4   6      931.02      881.40     34.75 o 
  -7   4   6      132.85      164.72     18.33 o 
  -6   4   6      206.60      188.40     20.24 o 
  -5   4   6     2466.70     2321.81     46.70 o 
  -4   4   6      603.14      578.89     21.84 o 
  -3   4   6     9222.41     9909.43     87.44 o 
  -2   4   6     3729.70     3830.79     37.62 o 
  -1   4   6     4565.66     4149.63     41.51 o 
   0   4   6     1865.52     1925.50     20.99 o 
   1   4   6     1694.88     1698.93     20.64 o 
   2   4   6       12.44       16.49      4.31 o 
   3   4   6     1591.46     1621.88     21.70 o 
   4   4   6      496.77      500.53     12.41 o 
   5   4   6    10214.81    10281.06     88.94 o 
   6   4   6       51.53       38.10      6.15 o 
   7   4   6      608.42      543.21     22.18 o 
   8   4   6        6.26        9.95      8.36 o 
   9   4   6     1417.89     1499.36     43.07 o 
  10   4   6      190.29      190.98     31.41 o 
  11   4   6        5.67       18.39     13.80 o 
  12   4   6      666.07      703.00     34.13 o 
 -12   5   6       36.60       31.60     17.95 o 
 -11   5   6     3317.18     3161.26     92.78 o 
 -10   5   6      190.04      259.81     22.93 o 
  -9   5   6      666.46      704.92     33.81 o 
  -8   5   6        0.03        9.83     12.38 o 
  -7   5   6     7387.03     7158.68    154.25 o 
  -6   5   6     1053.32     1056.41     38.06 o 
  -5   5   6     2215.50     2348.62     48.79 o 
  -4   5   6      222.25      245.16     15.99 o 
  -3   5   6     9057.23     9011.61     87.89 o 
  -2   5   6     3901.57     4053.58     47.36 o 
  -1   5   6    27582.94    28104.76    222.61 o 
   0   5   6     5342.13     6010.78     53.70 o 
   1   5   6     7693.74     7628.82     62.42 o 
   2   5   6     1184.32     1402.52     19.26 o 
   3   5   6     2714.78     2622.05     29.52 o 
   4   5   6       55.91       57.10      6.22 o 
   5   5   6     1918.21     1741.55     26.43 o 
   6   5   6      505.40      483.07     16.67 o 
   7   5   6    10939.83    10870.46    119.33 o 
   8   5   6      488.71      507.71     19.73 o 
   9   5   6        3.76       -1.53     11.36 o 
  10   5   6      191.19      201.91     20.71 o 
  11   5   6     1271.18     1286.85     43.39 o 
 -12   6   6       63.64       74.88     16.30 o 
 -11   6   6      136.58      153.95     24.05 o 
 -10   6   6        1.34        6.31     14.24 o 
  -9   6   6     9102.95     8770.90    167.84 o 
  -8   6   6      271.01      264.51     23.48 o 
  -7   6   6     4235.73     4313.79     95.84 o 
  -6   6   6       40.11       17.95     12.42 o 
  -5   6   6     1482.46     1420.35     54.90 o 
  -4   6   6     2617.15     2654.60    118.38 o 
  -3   6   6     3476.98     3328.09     35.47 o 
  -2   6   6      437.21      495.81     13.13 o 
  -1   6   6    16777.38    17063.04    140.67 o 
   0   6   6       22.41       13.15      4.55 o 
   1   6   6     9805.89     9958.58     78.64 o 
   2   6   6      742.73      607.60     12.92 o 
   3   6   6     2728.94     2817.98     32.06 o 
   4   6   6     1651.49     1788.29     24.09 o 
   5   6   6     4781.94     4505.48     47.35 o 
   6   6   6       95.99       81.27      9.83 o 
   7   6   6      591.66      611.93     21.14 o 
   8   6   6       46.99       26.27      9.56 o 
   9   6   6     2129.19     1984.53     49.92 o 
  10   6   6       34.34       10.39     13.42 o 
  11   6   6       81.61       87.64     17.56 o 
 -12   7   6      255.57      280.12     59.18 o 
 -11   7   6      986.78      982.57     95.84 o 
 -10   7   6      135.06      132.43     21.96 o 
  -9   7   6       26.58       35.59     18.33 o 
  -8   7   6       19.84        6.93     13.22 o 
  -7   7   6     3596.50     3605.51    110.73 o 
  -6   7   6      645.22      710.29     47.34 o 
  -5   7   6      121.70      102.64     14.02 o 
  -4   7   6     1148.57     1148.87     19.89 o 
  -3   7   6     3345.62     3195.72     32.56 o 
  -2   7   6      205.30      155.62      8.04 o 
  -1   7   6      480.58      417.18     11.77 o 
   0   7   6     1611.68     1622.22     25.34 o 
   1   7   6     5327.01     5531.97     48.91 o 
   2   7   6      839.13      832.47     15.19 o 
   3   7   6     1848.69     1875.31     24.34 o 
   4   7   6      588.99      456.69     12.47 o 
   5   7   6     4367.10     4462.85     47.32 o 
   6   7   6      501.25      474.90     18.73 o 
   7   7   6     2560.37     2517.98     44.51 o 
   8   7   6      680.78      673.05     23.73 o 
   9   7   6      170.76      144.26     18.71 o 
  10   7   6      230.79      257.94     22.93 o 
  11   7   6      369.10      375.40     26.74 o 
 -12   8   6       57.30       84.83     21.44 o 
 -11   8   6      429.51      465.94     35.13 o 
 -10   8   6     1487.91     1441.17     74.45 o 
  -9   8   6     1902.05     1794.13     60.99 o 
  -8   8   6     4911.47     4875.53    111.76 o 
  -7   8   6      153.81      149.30     21.60 o 
  -6   8   6       58.17      140.92     19.70 o 
  -5   8   6     5761.39     5943.25    102.11 o 
  -4   8   6     5378.44     5488.90     66.03 o 
  -3   8   6     4453.18     4268.21     41.92 o 
  -2   8   6     2059.90     2326.90     40.15 o 
  -1   8   6     2492.71     2386.99     30.22 o 
   0   8   6    10002.75     9759.61     88.39 o 
   1   8   6     3100.77     2951.64     31.16 o 
   2   8   6     1398.90     1561.03     22.74 o 
   3   8   6      310.25      269.33     12.89 o 
   4   8   6     4508.05     4105.22     47.49 o 
   5   8   6     2366.88     2459.44     37.33 o 
   6   8   6       59.78       94.13     10.48 o 
   7   8   6      715.89      630.59     27.78 o 
   8   8   6      430.18      501.58     27.59 o 
   9   8   6     2735.05     2742.88     61.02 o 
  10   8   6      773.53      821.21     34.86 o 
  11   8   6      127.06       93.63     18.51 o 
 -11   9   6      130.37      111.62     26.35 o 
 -10   9   6      201.11      217.11     27.26 o 
  -9   9   6       71.88       71.66     19.78 o 
  -8   9   6     1127.60     1204.20     59.18 o 
  -7   9   6     1471.54     1357.54     52.09 o 
  -6   9   6     6225.59     6032.23    138.98 o 
  -5   9   6     1122.89     1138.68     20.66 o 
  -4   9   6     2805.15     2679.81     39.47 o 
  -3   9   6      439.88      392.05     10.48 o 
  -2   9   6     3525.70     3541.45     54.63 o 
  -1   9   6      171.27      169.84      9.07 o 
   0   9   6     1909.50     2038.52     28.68 o 
   1   9   6     5725.07     5289.18     51.18 o 
   2   9   6     5299.87     5551.39     48.84 o 
   3   9   6     2923.99     2884.10     32.95 o 
   4   9   6     1046.59     1246.89     20.97 o 
   5   9   6       56.60      100.70      9.96 o 
   6   9   6      687.40      666.84     22.18 o 
   7   9   6       94.70      122.40     12.70 o 
   8   9   6     1455.51     1383.49     32.85 o 
   9   9   6      939.72      974.93     53.85 o 
  10   9   6      352.80      378.56     26.38 o 
  11   9   6      929.33      913.98     48.58 o 
 -11  10   6      259.61      296.10     32.40 o 
 -10  10   6      257.12      280.33     30.96 o 
  -9  10   6      121.31      115.73     23.74 o 
  -8  10   6     1612.74     1567.01     59.12 o 
  -7  10   6       67.15      132.47     22.94 o 
  -6  10   6      743.20      759.92     25.76 o 
  -5  10   6      326.59      351.21     23.16 o 
  -4  10   6     5837.33     5859.41     84.83 o 
  -3  10   6      549.49      559.23     15.82 o 
  -2  10   6     1405.06     1335.53     36.48 o 
  -1  10   6        0.50       -2.80      5.06 o 
   0  10   6     5435.71     5543.95     57.85 o 
   1  10   6      431.48      435.64     12.14 o 
   2  10   6     2245.75     2164.94     27.21 o 
   3  10   6      467.42      596.21     16.91 o 
   4  10   6     4963.88     5006.88     62.99 o 
   5  10   6      411.65      386.24     15.51 o 
   6  10   6       28.18       26.89      9.32 o 
   7  10   6        3.04       -3.37      9.22 o 
   8  10   6     2602.47     2552.12     46.72 o 
   9  10   6      337.07      330.54     24.92 o 
  10  10   6     2372.05     2256.93     57.30 o 
  11  10   6        2.98       -8.12     14.02 o 
 -11  11   6       19.68       45.61     20.66 o 
 -10  11   6      482.92      406.26     46.58 o 
  -9  11   6        0.53       -3.00     16.46 o 
  -8  11   6     2379.47     2211.11     80.94 o 
  -7  11   6      467.91      422.18     37.80 o 
  -6  11   6     9348.24     9283.36    163.63 o 
  -5  11   6     1745.29     1828.16     50.71 o 
  -4  11   6       80.89       93.19     11.96 o 
  -3  11   6       48.85       46.51      7.80 o 
  -2  11   6     1787.81     1892.55     35.17 o 
  -1  11   6      541.10      571.99     16.66 o 
   0  11   6       49.03       56.96      7.55 o 
   1  11   6      580.02      571.82     14.02 o 
   2  11   6    20264.43    19098.13    144.57 o 
   3  11   6     1166.12     1108.24     19.38 o 
   4  11   6     3686.21     3889.61     51.31 o 
   5  11   6        4.22       -8.18      8.18 o 
   6  11   6      106.56      101.37     12.63 o 
   7  11   6      155.82      112.21     13.08 o 
   8  11   6      160.06      168.21     15.73 o 
   9  11   6       24.05       32.21     13.48 o 
  10  11   6     2258.79     2266.45     67.90 o 
 -11  12   6        0.10        0.95     19.24 o 
 -10  12   6      327.08      329.40     35.34 o 
  -9  12   6      506.29      521.32     39.68 o 
  -8  12   6      484.43      454.70     73.69 o 
  -7  12   6      446.59      340.43     32.61 o 
  -6  12   6     3971.66     3985.26     67.15 o 
  -5  12   6      296.88      254.63     19.08 o 
  -4  12   6     6566.20     6450.21     95.60 o 
  -3  12   6      862.39      886.57     23.90 o 
  -2  12   6       13.88        9.22      6.94 o 
  -1  12   6     1003.52     1030.07     22.69 o 
   0  12   6     1478.15     1476.52     29.06 o 
   1  12   6      364.76      428.26     11.28 o 
   2  12   6       23.33       21.36      7.56 o 
   3  12   6     1347.93     1126.51     20.57 o 
   4  12   6     3832.16     3894.82     48.13 o 
   5  12   6      977.16      937.62     29.79 o 
   6  12   6      177.19      149.46     18.10 o 
   7  12   6      270.41      264.23     17.54 o 
   8  12   6      677.84      670.19     25.55 o 
   9  12   6      442.89      417.56     29.00 o 
  10  12   6     1257.85     1334.09     45.13 o 
 -10  13   6      585.57      643.71     46.59 o 
  -9  13   6       93.61       54.97     23.29 o 
  -8  13   6      130.88      177.26     16.76 o 
  -7  13   6     1636.00     1586.89     42.90 o 
  -6  13   6     3935.48     3850.95     70.11 o 
  -5  13   6      255.94      293.41     18.74 o 
  -4  13   6     2004.52     2045.03     47.04 o 
  -3  13   6       10.00       30.48      8.89 o 
  -2  13   6     4494.92     4446.00     60.67 o 
  -1  13   6       40.68       50.89      8.63 o 
   0  13   6      761.77      763.19     21.40 o 
   1  13   6     3820.41     3824.46     44.81 o 
   2  13   6     4490.23     4757.49     50.18 o 
   3  13   6     1005.99      919.65     18.68 o 
   4  13   6      824.95      713.00     18.05 o 
   5  13   6        0.74       -9.52      9.52 o 
   6  13   6     2254.95     2184.55     53.90 o 
   7  13   6      273.20      340.14     21.46 o 
   8  13   6      482.08      454.16     25.77 o 
   9  13   6      615.34      620.86     36.96 o 
  10  13   6      476.00      459.13     30.26 o 
 -10  14   6      674.43      670.75     49.54 o 
  -9  14   6     1545.95     1571.81    119.89 o 
  -8  14   6      429.27      463.83     37.18 o 
  -7  14   6       44.89       34.14     12.93 o 
  -6  14   6      277.95      254.53     36.23 o 
  -5  14   6     3033.33     2973.15     58.91 o 
  -4  14   6      195.47      210.10     13.37 o 
  -3  14   6     6147.14     6345.18     84.92 o 
  -2  14   6       35.15       52.59      9.73 o 
  -1  14   6     2622.11     2604.80     43.37 o 
   0  14   6      553.76      544.10     19.58 o 
   1  14   6      564.61      503.04     17.86 o 
   2  14   6      356.10      352.68     12.08 o 
   3  14   6      840.06      703.30     16.56 o 
   4  14   6     1223.10     1085.38     33.95 o 
   5  14   6     4942.30     4784.96     87.37 o 
   6  14   6       59.95       97.73     17.17 o 
   7  14   6      437.89      371.48     26.38 o 
   8  14   6       27.78       22.85     14.86 o 
   9  14   6     1952.62     1972.95     55.52 o 
 -10  15   6        1.40        6.55     41.24 o 
  -9  15   6       26.55       17.27     16.81 o 
  -8  15   6        0.15       -5.02     11.93 o 
  -7  15   6     1985.88     2016.33     59.66 o 
  -6  15   6      411.68      345.66     21.85 o 
  -5  15   6      487.38      489.04     25.10 o 
  -4  15   6      710.25      681.43     23.39 o 
  -3  15   6      703.66      615.67     22.67 o 
  -2  15   6     1192.49     1265.86     32.38 o 
  -1  15   6     1365.82     1313.06     37.12 o 
   0  15   6       21.58        7.47      8.20 o 
   1  15   6     3016.16     2960.08     55.44 o 
   2  15   6        3.69       -2.53      5.33 o 
   3  15   6     1228.82     1277.81     21.30 o 
   4  15   6       64.93       55.60     13.25 o 
   5  15   6      103.09      144.47     17.11 o 
   6  15   6     1352.18     1305.94     43.44 o 
   7  15   6     2392.94     2324.97     59.23 o 
   8  15   6      214.03      191.95     23.07 o 
   9  15   6      621.41      684.35     35.49 o 
  -9  16   6     4243.77     4332.24     90.73 o 
  -8  16   6      137.75      135.69     23.09 o 
  -7  16   6      197.97      222.19     31.67 o 
  -6  16   6       86.42       97.39     15.82 o 
  -5  16   6      485.31      533.52     26.99 o 
  -4  16   6      198.12      208.81     14.96 o 
  -3  16   6     2382.15     2279.75     44.94 o 
  -2  16   6      481.34      412.41     20.60 o 
  -1  16   6     3424.62     3479.46     64.03 o 
   0  16   6      266.12      249.05     16.06 o 
   1  16   6     2464.71     2520.78     44.50 o 
   2  16   6       35.81       31.38      6.16 o 
   3  16   6      962.39      959.83     19.37 o 
   4  16   6       31.84       40.88     12.77 o 
   5  16   6     3266.31     3366.40     59.13 o 
   6  16   6       19.36       37.87     15.45 o 
   7  16   6       60.16       30.49     15.20 o 
   8  16   6       48.78       39.66     17.32 o 
  -9  17   6      117.88      153.90     21.58 o 
  -8  17   6      147.90      162.79     21.56 o 
  -7  17   6     1380.85     1404.54     47.79 o 
  -6  17   6      857.92      857.75     34.33 o 
  -5  17   6       76.13       97.55     16.71 o 
  -4  17   6       20.44       22.48     12.39 o 
  -3  17   6     1957.91     2076.71     47.91 o 
  -2  17   6       34.23       36.35     13.07 o 
  -1  17   6     3011.59     3063.47     51.06 o 
   0  17   6       92.87      101.98     16.16 o 
   1  17   6      927.86      944.58     27.17 o 
   2  17   6      991.62      915.86     17.33 o 
   3  17   6       51.88       45.46      7.02 o 
   4  17   6      280.80      268.98     21.65 o 
   5  17   6      599.08      560.11     28.08 o 
   6  17   6       20.40       21.31     14.54 o 
   7  17   6     3380.52     3457.32     97.32 o 
   8  17   6       82.90       66.21     18.72 o 
  -8  18   6      921.73      950.07     41.75 o 
  -7  18   6      105.79      100.64     19.98 o 
  -6  18   6        5.43      -11.04     12.40 o 
  -5  18   6      387.61      405.26     26.66 o 
  -4  18   6      336.64      297.53     18.42 o 
  -3  18   6      581.15      598.89     27.81 o 
  -2  18   6      261.84      236.46     20.83 o 
  -1  18   6     2609.32     2483.85     45.97 o 
   0  18   6      993.45      947.98     27.92 o 
   1  18   6     1799.62     1752.14     39.61 o 
   2  18   6      464.62      403.18     19.92 o 
   3  18   6     1630.76     1599.71     33.13 o 
   4  18   6     1125.10     1127.82     36.98 o 
   5  18   6      610.63      695.21     31.50 o 
   6  18   6        7.32       18.92     16.09 o 
   7  18   6      252.44      320.71     28.31 o 
  -7  19   6     1073.67     1110.16     46.41 o 
  -6  19   6     1557.02     1728.34     51.13 o 
  -5  19   6      160.54      146.42     24.69 o 
  -4  19   6     1902.99     2108.60     49.56 o 
  -3  19   6      792.31      761.90     31.47 o 
  -2  19   6     2805.62     2730.77     61.23 o 
  -1  19   6      400.15      413.57     20.66 o 
   0  19   6      874.80      848.11     27.46 o 
   1  19   6      936.53      989.94     29.27 o 
   2  19   6      537.34      488.13     17.86 o 
   3  19   6      685.57      656.57     21.51 o 
   4  19   6      106.98      103.40     19.10 o 
   5  19   6       69.38       86.39     17.24 o 
   6  19   6     1840.16     1838.37     55.64 o 
   7  19   6      740.26      682.03     36.94 o 
  -6  20   6      149.41      208.58     26.93 o 
  -5  20   6      445.91      448.22     34.36 o 
  -4  20   6     1105.03     1079.07     40.58 o 
  -3  20   6       22.34       19.31     13.46 o 
  -2  20   6      203.30      211.13     18.41 o 
  -1  20   6       35.41       36.96     11.84 o 
   0  20   6     1440.94     1464.14     35.81 o 
   1  20   6      128.78      113.77     12.59 o 
   2  20   6      560.81      588.84     19.76 o 
   3  20   6      513.00      478.22     23.17 o 
   4  20   6     1141.64     1161.92     30.49 o 
   5  20   6       14.50       14.16     16.24 o 
   6  20   6       26.06       25.32     17.10 o 
  -6  21   6     4012.27     4109.25    117.06 o 
  -5  21   6        9.15       -2.96     23.38 o 
  -4  21   6      109.48      116.90     17.55 o 
  -3  21   6        0.01       -2.03     12.88 o 
  -2  21   6      916.69      953.78     33.21 o 
  -1  21   6        2.01       -8.49     10.05 o 
   0  21   6        0.56       -3.50     11.13 o 
   1  21   6      239.64      253.82     15.66 o 
   2  21   6     3841.40     4026.84     84.48 o 
   3  21   6      553.85      600.35     43.91 o 
   4  21   6      748.54      723.25     24.78 o 
   5  21   6        1.42       -0.49     13.38 o 
  -4  22   6     2519.01     2625.27     61.31 o 
  -3  22   6      219.66      228.32     22.64 o 
  -2  22   6        0.33       -9.01     11.45 o 
  -1  22   6      252.61      255.75     27.09 o 
   0  22   6     1213.36     1236.87     37.59 o 
   1  22   6      102.73       69.06     10.94 o 
   2  22   6      151.76      159.80     29.21 o 
   3  22   6        0.39       -9.58     15.73 o 
   4  22   6     1400.10     1379.85     34.15 o 
  -2  23   6      450.66      435.89     25.37 o 
  -1  23   6        2.53       13.55     14.01 o 
   0  23   6       95.11      118.25     13.91 o 
   1  23   6      223.51      199.93     20.51 o 
   2  23   6     1253.72     1180.98     47.28 o 
 -11   0   7     1618.70     1667.76     73.31 o 
  -9   0   7      184.45      146.62     22.15 o 
  -7   0   7     2363.98     2316.85     72.54 o 
  -5   0   7     6085.37     6208.65     75.27 o 
  -3   0   7     2270.85     2276.16     51.02 o 
  -1   0   7      270.96      186.27     12.44 o 
   1   0   7     7656.27     7857.56     96.12 o 
   3   0   7    11303.34    10721.74    121.92 o 
   5   0   7      378.66      387.46     19.81 o 
   7   0   7     1721.75     1673.23     39.45 o 
   9   0   7      488.71      427.63     36.72 o 
  11   0   7     3405.97     2961.40    101.56 o 
 -12   1   7      216.58      231.12     23.59 o 
 -11   1   7      626.23      676.61     54.22 o 
 -10   1   7      159.45      177.24     18.26 o 
  -9   1   7     1531.19     1635.87     44.89 o 
  -8   1   7       18.47       30.52     17.95 o 
  -7   1   7     6737.01     6686.96    120.65 o 
  -6   1   7      288.28      316.16     16.31 o 
  -5   1   7     3181.69     3098.58     48.21 o 
  -4   1   7      285.66      307.02      9.02 o 
  -3   1   7    11497.48    10962.31    115.14 o 
  -2   1   7      435.51      462.36     21.97 o 
  -1   1   7       60.86       42.89      5.59 o 
   0   1   7      209.63      292.60      8.19 o 
   1   1   7    21739.70    22287.05    147.04 o 
   2   1   7      422.31      544.95     14.13 o 
   3   1   7      130.11      213.24      9.00 o 
   4   1   7        0.26        2.05      4.97 o 
   5   1   7     7414.10     7411.71     66.33 o 
   6   1   7        1.05       -3.81      5.92 o 
   7   1   7      162.43      188.18     10.85 o 
   8   1   7      224.23      208.56     14.39 o 
   9   1   7     2651.54     2529.45     58.12 o 
  10   1   7      712.26      754.78     33.86 o 
  11   1   7     1788.04     1927.86     53.53 o 
 -12   2   7       87.02       99.23     25.20 o 
 -11   2   7     1636.96     1631.96     76.74 o 
 -10   2   7     1266.59     1216.92     70.25 o 
  -9   2   7      408.86      452.04     28.25 o 
  -8   2   7      257.33      189.07     17.17 o 
  -7   2   7      511.83      586.86     17.78 o 
  -6   2   7     7915.72     7951.69     94.56 o 
  -5   2   7     3561.88     3691.32     49.16 o 
  -4   2   7     4146.33     4064.66     42.73 o 
  -3   2   7     2003.93     1806.55     25.10 o 
  -2   2   7      466.91      363.98     12.69 o 
  -1   2   7     2836.82     2991.91     32.98 o 
   0   2   7      846.29      791.77     12.28 o 
   1   2   7      212.93      237.84      7.80 o 
   2   2   7     6524.01     6319.81     52.27 o 
   3   2   7    11085.21    10955.28     87.88 o 
   4   2   7     3350.77     3254.92     35.56 o 
   5   2   7      321.80      239.03     11.89 o 
   6   2   7      316.94      339.38     13.16 o 
   7   2   7     4369.80     4403.31     51.11 o 
   8   2   7     1524.97     1545.34     32.66 o 
   9   2   7     1249.28     1263.68     40.57 o 
  10   2   7      531.33      521.00     29.83 o 
  11   2   7     1368.67     1416.50     45.66 o 
 -12   3   7      781.85      745.29     85.14 o 
 -11   3   7        0.24       -3.46     12.27 o 
 -10   3   7       30.12       34.19     12.14 o 
  -9   3   7     2044.00     1863.11     59.61 o 
  -8   3   7     2646.00     2593.30     56.15 o 
  -7   3   7     4327.37     4273.26    156.93 o 
  -6   3   7     1397.44     1462.13     41.57 o 
  -5   3   7      904.91      891.39     29.32 o 
  -4   3   7     2183.52     2293.12     32.77 o 
  -3   3   7      364.13      339.49     10.47 o 
  -2   3   7        1.23       21.51      4.97 o 
  -1   3   7     5022.52     5124.44     53.42 o 
   0   3   7     9417.90     9163.68     71.91 o 
   1   3   7     9370.90     9238.12     70.30 o 
   2   3   7      412.28      426.45     11.22 o 
   3   3   7      184.42      186.18      8.76 o 
   4   3   7     2179.71     2260.26     28.22 o 
   5   3   7     3887.65     3701.86     39.75 o 
   6   3   7       80.43       64.61      8.35 o 
   7   3   7        4.39       -5.70      5.70 o 
   8   3   7     1887.91     1790.64     35.73 o 
   9   3   7      710.11      631.93     30.98 o 
  10   3   7     1478.20     1393.65     44.05 o 
  11   3   7      134.89      170.65     21.46 o 
 -12   4   7        8.16       -3.27     24.05 o 
 -11   4   7      857.17      860.50     34.74 o 
 -10   4   7     6516.39     6586.28    100.43 o 
  -9   4   7      699.04      665.91     30.82 o 
  -8   4   7      107.31      108.18     15.96 o 
  -7   4   7       12.19        3.86     14.13 o 
  -6   4   7     3134.68     3030.11     69.92 o 
  -5   4   7      853.98      717.09     30.22 o 
  -4   4   7      105.24       79.14      5.94 o 
  -3   4   7      767.37      669.05     19.20 o 
  -2   4   7    11627.14    11471.89    108.41 o 
  -1   4   7     7039.11     7261.64     71.54 o 
   0   4   7     7296.33     7209.75     63.06 o 
   1   4   7     1296.78     1287.12     17.63 o 
   2   4   7      943.43      734.38     14.60 o 
   3   4   7      791.85      811.74     15.65 o 
   4   4   7     2181.52     2109.03     27.21 o 
   5   4   7     1103.60     1213.69     22.01 o 
   6   4   7      806.43      791.84     26.63 o 
   7   4   7     1232.08     1160.11     28.75 o 
   8   4   7     4171.93     4256.96     61.38 o 
   9   4   7      615.72      573.99     29.43 o 
  10   4   7      480.81      443.37     28.88 o 
  11   4   7       28.80       17.65     14.95 o 
 -12   5   7      317.41      365.54     25.90 o 
 -11   5   7       11.32        3.05     22.91 o 
 -10   5   7      130.92      120.05     18.08 o 
  -9   5   7       71.99       52.94     15.77 o 
  -8   5   7     9068.51     8854.39    164.88 o 
  -7   5   7       94.61       88.25     15.92 o 
  -6   5   7        6.12        4.80     11.45 o 
  -5   5   7      379.08      366.23     33.98 o 
  -4   5   7      381.47      436.44     12.34 o 
  -3   5   7      303.77      286.65     11.33 o 
  -2   5   7     3021.08     2912.93     38.09 o 
  -1   5   7      223.02      245.65     10.24 o 
   0   5   7    10724.46     9756.11     87.38 o 
   1   5   7     1486.19     1613.18     21.02 o 
   2   5   7      909.54      984.19     16.74 o 
   3   5   7       36.54       75.89      6.78 o 
   4   5   7     1427.38     1212.21     21.56 o 
   5   5   7     1353.49     1394.48     23.42 o 
   6   5   7     4045.70     4329.62     50.42 o 
   7   5   7      132.09      131.17     12.97 o 
   8   5   7      434.44      409.54     19.05 o 
   9   5   7        0.43       -5.01     12.49 o 
  10   5   7      732.22      807.09     35.95 o 
  11   5   7      111.76      106.94     19.08 o 
 -12   6   7        0.33       -7.64     25.20 o 
 -11   6   7       84.59       76.10     18.08 o 
 -10   6   7     4096.19     4089.19     95.02 o 
  -9   6   7        0.04       -4.60     13.02 o 
  -8   6   7      149.41      136.67     22.91 o 
  -7   6   7        4.65       -4.35     11.60 o 
  -6   6   7     1150.60     1150.05     42.38 o 
  -5   6   7      153.26      175.42     27.49 o 
  -4   6   7      567.04      621.87     16.06 o 
  -3   6   7      774.50      782.02     16.70 o 
  -2   6   7    18504.97    18178.71    172.99 o 
  -1   6   7      116.19      137.79      8.62 o 
   0   6   7     6780.70     6641.10     64.31 o 
   1   6   7      163.57      136.64      7.17 o 
   2   6   7     4380.63     4412.46     42.84 o 
   3   6   7       81.87       82.75      7.11 o 
   4   6   7      245.74      249.73     10.29 o 
   5   6   7      105.87      143.68      9.44 o 
   6   6   7     3291.12     3257.52     41.48 o 
   7   6   7      985.08      908.14     37.31 o 
   8   6   7     7652.94     7392.75     92.38 o 
   9   6   7      217.10      188.10     21.28 o 
  10   6   7      196.57      213.69     22.75 o 
  11   6   7       73.29       46.17     17.20 o 
 -12   7   7     1220.01     1303.51     83.24 o 
 -11   7   7       18.28       24.61     16.63 o 
 -10   7   7      344.15      330.61     28.43 o 
  -9   7   7      663.42      671.43     36.84 o 
  -8   7   7     9089.84     9035.91    174.12 o 
  -7   7   7     4616.50     4514.78    102.31 o 
  -6   7   7      152.81      272.38     58.80 o 
  -5   7   7       21.07       18.88     12.68 o 
  -4   7   7     4737.90     4376.80     64.50 o 
  -3   7   7     1755.86     1808.88     23.88 o 
  -2   7   7      828.33      811.93     19.97 o 
  -1   7   7        1.72        7.74      5.29 o 
   0   7   7    17113.51    17698.45    148.93 o 
   1   7   7     4519.07     4295.37     41.21 o 
   2   7   7     1776.76     1747.03     23.54 o 
   3   7   7      151.57      184.06      9.62 o 
   4   7   7      350.39      411.94     14.65 o 
   5   7   7     6158.54     6153.28     61.69 o 
   6   7   7     3221.08     3000.22     36.84 o 
   7   7   7      431.03      464.45     20.49 o 
   8   7   7     1858.10     1847.76     40.50 o 
   9   7   7        3.17       -5.24     12.68 o 
  10   7   7     1104.26     1035.64     42.88 o 
  11   7   7       74.61       75.86     18.13 o 
 -11   8   7     1538.73     1529.10     57.71 o 
 -10   8   7      551.96      583.41     62.62 o 
  -9   8   7      522.81      487.19     33.59 o 
  -8   8   7     1439.34     1310.63     60.33 o 
  -7   8   7        1.49       22.43     14.30 o 
  -6   8   7     2011.02     2112.75     63.98 o 
  -5   8   7      647.40      762.02     28.00 o 
  -4   8   7      480.60      472.82     17.09 o 
  -3   8   7     1649.39     1587.79     26.10 o 
  -2   8   7      988.00     1029.12     20.34 o 
  -1   8   7     4979.55     4799.73     50.83 o 
   0   8   7       47.04       37.87      6.62 o 
   1   8   7      632.48      595.32     17.24 o 
   2   8   7     7161.77     6725.29     60.94 o 
   3   8   7      781.95      714.09     20.85 o 
   4   8   7      698.01      777.88     19.14 o 
   5   8   7      729.67      670.78     16.83 o 
   6   8   7       11.76        7.73      7.97 o 
   7   8   7     2466.62     2504.99     45.44 o 
   8   8   7      567.71      626.35     23.90 o 
   9   8   7     1289.19     1400.32     44.75 o 
  10   8   7      553.20      628.07     37.47 o 
  11   8   7      105.57      105.78     19.86 o 
 -11   9   7       36.12       29.65     19.35 o 
 -10   9   7      466.67      475.41     35.66 o 
  -9   9   7     1103.74     1061.76     48.27 o 
  -8   9   7      987.46      889.15     43.70 o 
  -7   9   7     5603.26     5335.98    121.49 o 
  -6   9   7       53.81       34.60     15.63 o 
  -5   9   7     1465.88     1401.00     50.16 o 
  -4   9   7     1591.76     1619.44     35.14 o 
  -3   9   7      959.02      916.64     19.86 o 
  -2   9   7     4067.11     4055.98     52.11 o 
  -1   9   7     2775.72     2871.49     71.26 o 
   0   9   7     2659.73     2484.34     33.60 o 
   1   9   7     9335.28     9350.92     81.76 o 
   2   9   7     1417.44     1410.97     21.58 o 
   3   9   7        2.29        4.34      5.88 o 
   4   9   7      123.29      134.11     10.34 o 
   5   9   7     6160.52     6014.68     59.80 o 
   6   9   7     1248.87     1276.61     31.23 o 
   7   9   7      589.72      604.78     23.23 o 
   8   9   7      128.94      122.29     14.29 o 
   9   9   7     2114.34     1858.65     87.96 o 
  10   9   7     1244.94     1260.99     61.94 o 
 -11  10   7     1422.45     1338.19     57.95 o 
 -10  10   7        0.57      -11.99     16.17 o 
  -9  10   7      282.69      336.36     31.56 o 
  -8  10   7       67.27       91.34     20.98 o 
  -7  10   7     1187.17     1189.86     51.29 o 
  -6  10   7     1200.02     1116.64     29.59 o 
  -5  10   7    11458.58    11060.54    142.80 o 
  -4  10   7      369.89      367.43     31.52 o 
  -3  10   7       86.33       92.16     11.71 o 
  -2  10   7      353.77      373.51     14.76 o 
  -1  10   7     1956.32     2065.98     35.03 o 
   0  10   7       96.40       78.75      9.39 o 
   1  10   7       40.69       34.88      5.93 o 
   2  10   7     1284.48     1527.34     25.23 o 
   3  10   7    20400.57    19749.83    169.11 o 
   4  10   7        1.64        0.12      5.88 o 
   5  10   7      275.76      289.24     13.64 o 
   6  10   7      392.51      348.25     19.46 o 
   7  10   7     1195.28     1238.93     32.13 o 
   8  10   7       32.92       54.54     12.32 o 
   9  10   7      539.06      553.84     32.51 o 
  10  10   7       42.08       88.94     18.89 o 
 -11  11   7      552.54      566.34     53.84 o 
 -10  11   7       19.99       21.72     18.81 o 
  -9  11   7      155.94       88.50     23.29 o 
  -8  11   7        7.70        2.29     16.74 o 
  -7  11   7     1564.25     1612.77     62.09 o 
  -6  11   7      571.00      539.57     29.26 o 
  -5  11   7     3407.73     3558.83     61.54 o 
  -4  11   7      574.16      626.46     24.52 o 
  -3  11   7     2449.66     2487.63     41.63 o 
  -2  11   7       10.24       -1.81      6.48 o 
  -1  11   7      212.38      225.58     13.16 o 
   0  11   7      132.17      120.29     10.18 o 
   1  11   7     3591.19     3318.69     34.45 o 
   2  11   7      169.65      171.44      9.33 o 
   3  11   7      483.21      394.85     14.51 o 
   4  11   7     1164.35     1073.16     21.87 o 
   5  11   7     4920.77     4845.71     85.27 o 
   6  11   7       10.64       16.89     12.84 o 
   7  11   7        0.09        4.65     11.84 o 
   8  11   7      191.04      214.73     17.43 o 
   9  11   7     2277.13     2445.34     55.84 o 
  10  11   7        3.97       -5.54     14.67 o 
 -10  12   7       91.15      104.02     25.36 o 
  -9  12   7     1001.23     1023.56     52.91 o 
  -8  12   7      406.73      503.91     39.41 o 
  -7  12   7      679.66      671.49     25.83 o 
  -6  12   7      159.54      177.41     16.38 o 
  -5  12   7     5390.01     5237.32     82.91 o 
  -4  12   7     2600.02     2639.74    124.62 o 
  -3  12   7     1125.91     1115.53     29.15 o 
  -2  12   7       98.85      106.26     12.85 o 
  -1  12   7     2398.31     2400.28     48.64 o 
   0  12   7      283.11      246.09     13.04 o 
   1  12   7        1.20       -2.85      6.47 o 
   2  12   7     1619.15     1717.54     34.59 o 
   3  12   7     6893.36     6698.93     67.33 o 
   4  12   7      697.56      626.38     17.07 o 
   5  12   7      129.51      155.18     16.67 o 
   6  12   7        6.94       -6.55     11.79 o 
   7  12   7     1339.97     1161.18     48.08 o 
   8  12   7      237.62      230.58     18.48 o 
   9  12   7      925.02      944.94     36.06 o 
  10  12   7      196.70      260.87     25.63 o 
 -10  13   7       24.15        9.85     21.04 o 
  -9  13   7      743.75      835.39     51.02 o 
  -8  13   7     1683.49     1595.21    122.56 o 
  -7  13   7      762.20      701.85     28.63 o 
  -6  13   7      779.38      772.53     37.56 o 
  -5  13   7       99.54      106.28     13.69 o 
  -4  13   7     3008.59     3058.77     69.12 o 
  -3  13   7      746.86      704.72     22.75 o 
  -2  13   7     1302.54     1370.49     29.50 o 
  -1  13   7      578.34      558.01     18.37 o 
   0  13   7     2062.80     2038.27     39.72 o 
   1  13   7     1989.09     2247.77     37.32 o 
   2  13   7       68.46       51.52      7.83 o 
   3  13   7       12.31       20.22      6.83 o 
   4  13   7      295.13      255.19     11.72 o 
   5  13   7     1011.60     1070.31     33.56 o 
   6  13   7     1243.33     1270.77     47.95 o 
   7  13   7       11.60        3.81     13.73 o 
   8  13   7      666.96      705.83     33.04 o 
   9  13   7     1180.69     1147.30     44.12 o 
 -10  14   7     1758.53     1797.47     75.50 o 
  -9  14   7      459.71      482.96     42.86 o 
  -8  14   7       49.38       69.13     14.24 o 
  -7  14   7      131.38      113.85     16.94 o 
  -6  14   7      693.29      692.71     33.50 o 
  -5  14   7      642.56      674.49     41.11 o 
  -4  14   7       60.81      108.56     11.59 o 
  -3  14   7     1006.55      996.44     35.75 o 
  -2  14   7     3653.66     3655.63     54.26 o 
  -1  14   7     1500.46     1438.50     31.55 o 
   0  14   7      590.95      482.65     18.02 o 
   1  14   7        2.85        6.88      8.30 o 
   2  14   7     2517.67     2285.88     34.19 o 
   3  14   7     1532.29     1467.06     24.87 o 
   4  14   7      528.72      563.93     19.80 o 
   5  14   7      183.71      169.98     17.73 o 
   6  14   7      140.27      161.32     22.87 o 
   7  14   7     1222.44     1233.01     47.69 o 
   8  14   7     1505.36     1576.30     43.23 o 
   9  14   7       31.14       32.55     17.05 o 
  -9  15   7      767.48      809.30     34.37 o 
  -8  15   7     4263.47     4353.10     88.21 o 
  -7  15   7        0.90      -11.27     11.27 o 
  -6  15   7        1.08       -0.26     12.46 o 
  -5  15   7      122.85      146.72     17.08 o 
  -4  15   7     2015.53     2097.67     39.67 o 
  -3  15   7      673.34      706.13     26.67 o 
  -2  15   7      981.41      974.44     29.71 o 
  -1  15   7       33.28       58.26     10.65 o 
   0  15   7     5969.24     6082.36     87.99 o 
   1  15   7       96.13       77.31     11.60 o 
   2  15   7     1654.61     1675.54     25.37 o 
   3  15   7      113.66       82.87      8.48 o 
   4  15   7      208.96      260.17     20.77 o 
   5  15   7      332.12      342.54     23.20 o 
   6  15   7     2587.24     2403.61     60.34 o 
   7  15   7      313.45      341.87     27.33 o 
   8  15   7      430.50      436.24     30.62 o 
  -9  16   7       16.76        6.77     18.56 o 
  -8  16   7      186.88      185.69     28.29 o 
  -7  16   7        9.10       16.30     13.77 o 
  -6  16   7     2624.15     2621.23    101.40 o 
  -5  16   7      209.50      269.08     21.65 o 
  -4  16   7        1.56        6.43      8.63 o 
  -3  16   7      267.09      261.24     17.88 o 
  -2  16   7     2210.07     2143.40     49.48 o 
  -1  16   7      209.86      202.01     15.59 o 
   0  16   7     1029.38     1140.09     29.67 o 
   1  16   7        6.09       -6.23      8.55 o 
   2  16   7      830.08      875.60     16.54 o 
   3  16   7       95.94       96.48      8.97 o 
   4  16   7      430.01      431.13     24.90 o 
   5  16   7      248.13      268.62     22.05 o 
   6  16   7      422.14      473.47     41.00 o 
   7  16   7      214.95      243.24     25.70 o 
   8  16   7     1574.85     1571.40     51.94 o 
  -8  17   7     3290.08     3317.31     78.12 o 
  -7  17   7      690.45      632.16     43.89 o 
  -6  17   7        0.01       12.74     14.92 o 
  -5  17   7       67.69       64.80     15.95 o 
  -4  17   7     1022.90     1064.85     29.50 o 
  -3  17   7       17.16       -4.19     10.06 o 
  -2  17   7      901.55      940.78     45.19 o 
  -1  17   7        4.74        3.52      9.49 o 
   0  17   7     5653.04     5395.14     74.92 o 
   1  17   7       55.00       55.69     11.54 o 
   2  17   7      556.87      594.97     19.98 o 
   3  17   7       23.49       12.92      6.38 o 
   4  17   7      900.91      860.64     33.59 o 
   5  17   7      160.46      172.96     18.41 o 
   6  17   7     1575.60     1625.46     47.76 o 
   7  17   7        7.72        2.31     14.13 o 
  -8  18   7        5.27        8.71     16.67 o 
  -7  18   7       63.48       51.47     18.06 o 
  -6  18   7     1356.62     1289.83     91.27 o 
  -5  18   7      368.10      354.24     25.78 o 
  -4  18   7      263.66      251.00     17.41 o 
  -3  18   7     1083.18     1097.84     36.37 o 
  -2  18   7     2246.82     2263.07     54.30 o 
  -1  18   7     1596.45     1613.41     36.86 o 
   0  18   7     1427.36     1462.17     39.16 o 
   1  18   7      875.23      917.73     33.08 o 
   2  18   7      394.96      363.08     17.34 o 
   3  18   7      513.16      555.72     16.24 o 
   4  18   7      148.47      123.93     19.71 o 
   5  18   7       71.39       90.41     17.76 o 
   6  18   7      574.29      596.42     38.03 o 
   7  18   7     1256.23     1226.73     47.09 o 
  -7  19   7     1046.17     1133.75     47.57 o 
  -6  19   7      110.05       77.13     19.78 o 
  -5  19   7       66.36      102.72     18.86 o 
  -4  19   7      500.35      569.10     26.16 o 
  -3  19   7      391.17      360.73     24.01 o 
  -2  19   7      636.59      605.43     29.94 o 
  -1  19   7      317.55      314.20     19.53 o 
   0  19   7     1105.69     1141.92     31.98 o 
   1  19   7     1218.72     1194.41     32.29 o 
   2  19   7       41.07       38.23     12.06 o 
   3  19   7      112.43      114.83     10.53 o 
   4  19   7      345.64      359.70     18.64 o 
   5  19   7     1173.24     1112.78     50.20 o 
   6  19   7      387.72      435.88     32.25 o 
  -6  20   7     1223.56     1320.86     61.12 o 
  -5  20   7     1706.01     1757.79     71.53 o 
  -4  20   7      167.32      158.41     17.64 o 
  -3  20   7      700.59      701.64     31.90 o 
  -2  20   7        4.61      -11.03     17.08 o 
  -1  20   7      694.65      710.73     26.93 o 
   0  20   7       19.78       13.81     11.22 o 
   1  20   7        9.38       11.26     11.43 o 
   2  20   7     1633.27     1607.64     32.94 o 
   3  20   7     2276.05     2363.23     62.70 o 
   4  20   7      641.02      646.82     23.27 o 
   5  20   7       61.23       34.33     18.85 o 
  -5  21   7      107.11      117.67     24.79 o 
  -4  21   7       35.72       45.77     20.39 o 
  -3  21   7     1351.68     1261.30     46.18 o 
  -2  21   7        9.11        5.07     13.49 o 
  -1  21   7       74.82       55.34     14.00 o 
   0  21   7        0.76        2.40     10.50 o 
   1  21   7     1592.87     1614.01     35.69 o 
   2  21   7       10.82       12.59      7.78 o 
   3  21   7       56.69       37.44     18.02 o 
   4  21   7        0.59       -8.90     13.15 o 
  -4  22   7       42.99       23.77     27.49 o 
  -3  22   7      119.45      102.76     18.61 o 
  -2  22   7       88.68       81.13     22.93 o 
  -1  22   7      202.74      184.34     18.71 o 
   0  22   7        9.85       -2.20     11.84 o 
   1  22   7      121.99      132.27     13.44 o 
   2  22   7        6.89        2.01     15.58 o 
   3  22   7     3414.08     3330.71     79.22 o 
  -1  23   7      301.56      314.61     40.47 o 
   0  23   7      845.34      806.89     39.35 o 
 -12   0   8     4234.95     4280.14    139.74 o 
 -10   0   8     1513.35     1431.04     64.14 o 
  -8   0   8     1388.34     1198.13     51.93 o 
  -6   0   8     3770.84     3863.96    108.44 o 
  -4   0   8    10983.31    11221.79    153.57 o 
  -2   0   8    13156.15    12477.04    173.39 o 
   0   0   8     2633.56     2351.77     42.08 o 
   2   0   8    11342.40    11146.52    114.70 o 
   4   0   8      452.37      520.12     19.80 o 
   6   0   8      967.15      859.54     48.50 o 
   8   0   8      267.47      246.83     24.88 o 
  10   0   8     2800.02     2715.44    111.49 o 
 -12   1   8      297.05      365.72     27.94 o 
 -11   1   8       14.48       12.60     13.50 o 
 -10   1   8     1380.40     1525.38     46.59 o 
  -9   1   8      366.08      433.00     33.98 o 
  -8   1   8      169.49      164.18     14.86 o 
  -7   1   8      185.15      204.41     15.55 o 
  -6   1   8     3306.07     3313.07     54.37 o 
  -5   1   8     1807.02     1726.11     26.07 o 
  -4   1   8     1860.68     1771.58     27.66 o 
  -3   1   8      815.68      862.78     19.40 o 
  -2   1   8     6942.29     6996.92     74.85 o 
  -1   1   8     1341.32     1449.34     23.21 o 
   0   1   8      632.92      568.99     14.12 o 
   1   1   8      285.14      371.04      9.76 o 
   2   1   8      480.48      414.12     13.08 o 
   3   1   8     1273.54     1203.78     20.71 o 
   4   1   8     9711.93     9917.24     83.54 o 
   5   1   8     1551.96     1661.29     25.09 o 
   6   1   8     1833.11     1812.29     30.17 o 
   7   1   8       35.59       39.03      8.10 o 
   8   1   8     1137.14     1159.48     28.40 o 
   9   1   8       41.43       45.84     15.61 o 
  10   1   8      104.99       72.16     18.01 o 
  11   1   8        1.36      -13.89     13.89 o 
 -12   2   8     1386.10     1513.73     51.42 o 
 -11   2   8      670.59      640.58     80.56 o 
 -10   2   8        0.31        1.82     11.19 o 
  -9   2   8        0.39       11.13     10.44 o 
  -8   2   8     2365.98     2293.89     53.54 o 
  -7   2   8       63.14       81.09      8.85 o 
  -6   2   8     3403.54     3297.24     54.97 o 
  -5   2   8      535.16      545.14     17.08 o 
  -4   2   8     4785.86     4682.96     47.22 o 
  -3   2   8      950.69      962.11     20.54 o 
  -2   2   8     2294.95     2267.31     32.51 o 
  -1   2   8       35.16       38.71      6.39 o 
   0   2   8     1043.37     1154.71     19.77 o 
   1   2   8     5789.20     6004.35     56.05 o 
   2   2   8     8358.56     8224.77     66.11 o 
   3   2   8       88.37      112.80      9.94 o 
   4   2   8      185.98      145.81      8.99 o 
   5   2   8      167.83      164.15      9.72 o 
   6   2   8     2261.38     2490.73     36.46 o 
   7   2   8     1037.33      990.47     22.11 o 
   8   2   8       91.26       87.93     12.03 o 
   9   2   8      862.21      826.15     35.14 o 
  10   2   8     1369.09     1443.40     46.50 o 
  11   2   8      883.92      849.69     40.52 o 
 -12   3   8        0.95        9.06     14.12 o 
 -11   3   8      143.91      150.26     18.64 o 
 -10   3   8     2516.78     2446.13    133.63 o 
  -9   3   8     4059.23     3981.08     81.98 o 
  -8   3   8      613.90      647.05     20.04 o 
  -7   3   8      636.18      656.90     19.67 o 
  -6   3   8      457.42      462.59     13.72 o 
  -5   3   8     7080.41     6987.47     87.18 o 
  -4   3   8     1334.46     1378.10     18.98 o 
  -3   3   8     1435.89     1433.58     28.86 o 
  -2   3   8     9066.21     9068.12     93.30 o 
  -1   3   8    19100.97    18799.34    165.81 o 
   0   3   8     8019.08     8063.13     80.62 o 
   1   3   8      583.03      627.36     12.57 o 
   2   3   8       43.91       75.76      6.28 o 
   3   3   8     5263.82     5517.97     59.97 o 
   4   3   8      550.69      521.83     13.99 o 
   5   3   8     5338.77     4890.80     52.59 o 
   6   3   8      131.69      131.19     12.94 o 
   7   3   8     3068.98     3060.21     41.72 o 
   8   3   8     1657.51     1628.67     35.58 o 
   9   3   8     1510.91     1534.52     47.84 o 
  10   3   8      143.08      179.63     23.09 o 
  11   3   8      114.20      103.91     19.92 o 
 -12   4   8       15.02       26.64     21.38 o 
 -11   4   8      401.55      442.90     46.58 o 
 -10   4   8       49.16       99.27     28.25 o 
  -9   4   8     1162.45     1181.29    104.62 o 
  -8   4   8      648.19      633.49     30.08 o 
  -7   4   8     1933.68     2019.98     54.95 o 
  -6   4   8      123.20       99.27      6.84 o 
  -5   4   8      294.44      335.70     13.12 o 
  -4   4   8      274.26      255.42      8.29 o 
  -3   4   8     1442.96     1402.62     29.12 o 
  -2   4   8      173.68      228.72     11.92 o 
  -1   4   8      277.53      334.57     12.12 o 
   0   4   8      313.93      320.50     14.58 o 
   1   4   8    11501.10    11830.27    102.08 o 
   2   4   8       66.35       35.81      5.44 o 
   3   4   8        5.15        3.19      5.22 o 
   4   4   8      454.66      482.62     13.60 o 
   5   4   8     1879.82     1950.55     29.31 o 
   6   4   8     2866.11     2683.55     38.76 o 
   7   4   8     3190.78     3256.43     43.11 o 
   8   4   8      203.95      177.60     15.21 o 
   9   4   8     1366.33     1354.51     54.62 o 
  10   4   8       26.53        7.70     14.09 o 
  11   4   8      469.84      518.89     34.50 o 
 -12   5   8       65.50       75.60     31.31 o 
 -11   5   8      359.27      394.80     46.58 o 
 -10   5   8      222.74      243.14     21.16 o 
  -9   5   8     6455.66     6457.59    128.10 o 
  -8   5   8       19.28       32.30     14.55 o 
  -7   5   8       30.83       16.86     13.37 o 
  -6   5   8      126.95      116.82     17.49 o 
  -5   5   8      766.67      863.87     19.16 o 
  -4   5   8      241.47      261.98     11.30 o 
  -3   5   8       60.76       41.29      8.77 o 
  -2   5   8       72.36       72.22      8.77 o 
  -1   5   8    20364.11    19969.49    177.73 o 
   0   5   8     1913.20     1974.87     28.13 o 
   1   5   8     1332.66     1342.98     18.80 o 
   2   5   8      311.21      330.86     10.52 o 
   3   5   8     3502.27     3410.48     54.57 o 
   4   5   8        1.38       -2.55      5.54 o 
   5   5   8     3310.47     3551.12     56.57 o 
   6   5   8      331.48      375.64     14.70 o 
   7   5   8     4220.25     4108.04     52.86 o 
   8   5   8      401.35      484.58     21.30 o 
   9   5   8     2892.32     2984.83     55.49 o 
  10   5   8       33.94       26.58     15.27 o 
  11   5   8      256.56      263.56     26.32 o 
 -11   6   8     1072.89     1078.02     41.36 o 
 -10   6   8       35.96       35.32     15.22 o 
  -9   6   8      490.77      521.37     31.37 o 
  -8   6   8      230.40      282.84     24.77 o 
  -7   6   8     4700.54     4454.55    100.14 o 
  -6   6   8     3095.15     2793.48     72.36 o 
  -5   6   8      592.59      570.22     24.85 o 
  -4   6   8       43.59       32.39     12.78 o 
  -3   6   8     2922.97     2823.59     45.86 o 
  -2   6   8      894.69      896.00     30.30 o 
  -1   6   8     6923.52     7307.13     74.89 o 
   0   6   8      553.28      555.97     16.34 o 
   1   6   8    11228.80    11057.92     93.71 o 
   2   6   8     1992.87     1933.72     25.70 o 
   3   6   8        8.48       -3.17      6.12 o 
   4   6   8       27.16        9.17      6.31 o 
   5   6   8     2086.26     2014.58     30.40 o 
   6   6   8      434.28      408.25     14.51 o 
   7   6   8     9421.20     9155.11    123.34 o 
   8   6   8     1082.52     1031.35     29.64 o 
   9   6   8      538.02      533.90     24.31 o 
  10   6   8        4.48       12.14     14.40 o 
  11   6   8      296.20      317.18     27.60 o 
 -11   7   8      135.38      100.17     19.60 o 
 -10   7   8      529.91      577.62     34.85 o 
  -9   7   8     3988.43     4149.60     98.90 o 
  -8   7   8      598.08      634.16     72.54 o 
  -7   7   8      193.98      265.72     33.60 o 
  -6   7   8      488.62      470.48     30.50 o 
  -5   7   8      739.84      698.29     23.30 o 
  -4   7   8      461.67      429.94     17.46 o 
  -3   7   8       11.38       -5.78      5.78 o 
  -2   7   8     4393.45     4212.49     53.07 o 
  -1   7   8    13294.46    13855.19    128.98 o 
   0   7   8     2655.83     2487.55     33.41 o 
   1   7   8      497.26      518.60     13.31 o 
   2   7   8     1993.78     2159.25     27.67 o 
   3   7   8     4730.22     4838.19     51.65 o 
   4   7   8       32.41       62.96      8.92 o 
   5   7   8      410.02      416.06     14.56 o 
   6   7   8     1579.16     1532.72     27.94 o 
   7   7   8     3061.68     3043.83     51.86 o 
   8   7   8     1184.41     1320.14     33.76 o 
   9   7   8     2299.76     2364.97     49.86 o 
  10   7   8      106.19       87.23     18.66 o 
 -11   8   8     1289.75     1293.50     52.25 o 
 -10   8   8        3.90       -8.40     15.27 o 
  -9   8   8      240.24      247.39     30.16 o 
  -8   8   8     1295.71     1079.99     46.59 o 
  -7   8   8     4500.55     4392.54    104.46 o 
  -6   8   8      463.74      558.48     33.74 o 
  -5   8   8       52.48       61.24      9.87 o 
  -4   8   8     2451.21     2585.19     47.13 o 
  -3   8   8     1066.74     1057.01     44.00 o 
  -2   8   8     1063.11      905.49     21.28 o 
  -1   8   8      676.00      602.85     17.00 o 
   0   8   8      933.22      847.14     21.61 o 
   1   8   8     7202.46     7011.55     65.32 o 
   2   8   8     1811.84     1738.91     25.80 o 
   3   8   8     1395.82     1519.84     23.73 o 
   4   8   8     1419.41     1374.24     31.49 o 
   5   8   8      769.30      783.12     22.04 o 
   6   8   8     1545.78     1565.24     32.99 o 
   7   8   8      911.81     1031.51     38.08 o 
   8   8   8       80.72       86.33     17.99 o 
   9   8   8     1156.57     1160.61     50.85 o 
  10   8   8      503.54      488.27     31.15 o 
 -11   9   8       51.73       44.30     20.33 o 
 -10   9   8     1927.03     2004.96     68.26 o 
  -9   9   8       19.37       31.71     16.95 o 
  -8   9   8      287.59      252.77     48.49 o 
  -7   9   8      827.38      740.47     70.64 o 
  -6   9   8     2370.72     2223.24     68.11 o 
  -5   9   8      355.80      390.99     19.57 o 
  -4   9   8     4372.37     4229.59     90.60 o 
  -3   9   8      783.99      794.51     22.87 o 
  -2   9   8     4263.63     4235.43     55.09 o 
  -1   9   8      140.65      178.30     12.14 o 
   0   9   8     2268.97     2457.63     37.07 o 
   1   9   8     1839.76     1762.73     25.02 o 
   2   9   8      607.08      649.22     16.31 o 
   3   9   8     1990.05     1922.54     30.84 o 
   4   9   8     5307.97     5165.07     63.75 o 
   5   9   8      103.11      127.28     10.64 o 
   6   9   8        7.39       12.78     10.76 o 
   7   9   8        4.39       -3.09      9.63 o 
   8   9   8     1102.82      976.51     30.29 o 
   9   9   8      114.95      103.14     14.75 o 
  10   9   8       26.59       26.02     15.82 o 
 -11  10   8      575.94      659.60     53.84 o 
 -10  10   8      160.05      194.80     32.07 o 
  -9  10   8      364.43      323.80     32.04 o 
  -8  10   8      464.03      553.60     37.79 o 
  -7  10   8       12.82        1.37     23.67 o 
  -6  10   8      796.56      777.54     30.64 o 
  -5  10   8        0.91        8.27      8.84 o 
  -4  10   8     3758.62     3821.59     64.72 o 
  -3  10   8     1630.23     1621.67     34.95 o 
  -2  10   8     2162.15     2199.90     36.54 o 
  -1  10   8      199.32      215.61     13.21 o 
   0  10   8      324.53      326.62     16.82 o 
   1  10   8      282.38      308.40     10.08 o 
   2  10   8     7149.24     6805.75     66.19 o 
   3  10   8      153.84      130.54     10.42 o 
   4  10   8      173.87      164.73     12.55 o 
   5  10   8      271.02      289.76     12.62 o 
   6  10   8     3290.40     3476.20     71.55 o 
   7  10   8       12.02        9.01     10.07 o 
   8  10   8        1.64       -2.53     10.41 o 
   9  10   8      322.21      349.71     21.19 o 
  10  10   8     1925.04     2046.71     58.16 o 
 -10  11   8     1948.05     1758.00     97.74 o 
  -9  11   8       15.43       52.69     19.98 o 
  -8  11   8      228.79      276.05     30.50 o 
  -7  11   8        1.21       -3.10      7.97 o 
  -6  11   8     2535.22     2502.29     54.00 o 
  -5  11   8        0.05      -10.25     10.25 o 
  -4  11   8     6681.02     6643.00     98.51 o 
  -3  11   8      180.77      174.24     12.54 o 
  -2  11   8     4719.65     4754.99     84.55 o 
  -1  11   8      161.44      178.46     12.98 o 
   0  11   8     4595.08     4345.64     55.26 o 
   1  11   8       20.33       10.30      7.46 o 
   2  11   8      172.74      121.03      9.86 o 
   3  11   8      147.71      159.88     14.04 o 
   4  11   8     5736.43     5827.80     64.77 o 
   5  11   8      403.15      355.88     14.23 o 
   6  11   8       15.53      -11.48     11.48 o 
   7  11   8       12.51       12.71     13.86 o 
   8  11   8     1510.03     1594.38     38.92 o 
   9  11   8        0.54      -11.38     11.38 o 
 -10  12   8        2.98       -0.54     19.24 o 
  -9  12   8        7.05        0.58     17.54 o 
  -8  12   8     1073.21     1016.37     51.22 o 
  -7  12   8       67.31       55.74     22.86 o 
  -6  12   8      397.26      345.54     21.24 o 
  -5  12   8      772.11      811.42     30.75 o 
  -4  12   8     4956.07     4758.06    115.10 o 
  -3  12   8      364.25      342.06     16.34 o 
  -2  12   8      322.71      362.02     17.92 o 
  -1  12   8      959.10     1119.63     27.21 o 
   0  12   8     2793.44     2768.76     41.96 o 
   1  12   8      189.14      205.43     12.31 o 
   2  12   8     1944.23     1996.78     31.32 o 
   3  12   8      194.01      146.50     10.99 o 
   4  12   8      455.33      495.25     19.12 o 
   5  12   8      195.61      207.91     10.78 o 
   6  12   8      853.40      858.08     36.47 o 
   7  12   8      448.89      358.35     27.10 o 
   8  12   8      194.90      201.98     19.95 o 
   9  12   8       18.38        2.57     15.79 o 
 -10  13   8      998.71     1103.59     59.04 o 
  -9  13   8     1416.63     1549.00     67.09 o 
  -8  13   8      226.03      244.27     32.38 o 
  -7  13   8       26.15       54.73     15.18 o 
  -6  13   8     1430.87     1402.58     41.75 o 
  -5  13   8      913.67      943.31     34.82 o 
  -4  13   8     1351.68     1265.22     36.62 o 
  -3  13   8       94.42      104.88     11.70 o 
  -2  13   8     2392.22     2248.42     43.41 o 
  -1  13   8     3346.98     3145.31     49.84 o 
   0  13   8     2155.66     2224.90     40.06 o 
   1  13   8       11.62       32.29     10.42 o 
   2  13   8      274.90      332.65     13.80 o 
   3  13   8     1899.41     1836.64     37.32 o 
   4  13   8     3329.08     3224.97     51.25 o 
   5  13   8      604.05      649.73     28.78 o 
   6  13   8      215.78      247.58     28.00 o 
   7  13   8     1133.85     1101.43     42.19 o 
   8  13   8      892.43      909.81     40.51 o 
   9  13   8      624.84      680.30     37.25 o 
  -9  14   8       78.40       25.08     21.32 o 
  -8  14   8      886.63      889.50     50.43 o 
  -7  14   8     2301.51     2286.09     56.89 o 
  -6  14   8      713.22      673.62     31.37 o 
  -5  14   8        0.19       -0.32     10.64 o 
  -4  14   8      495.74      485.43     30.42 o 
  -3  14   8     1344.73     1410.33     50.39 o 
  -2  14   8      628.89      587.85     31.19 o 
  -1  14   8      443.42      411.47     37.45 o 
   0  14   8      720.79      816.00     25.18 o 
   1  14   8     5100.49     4839.74     83.92 o 
   2  14   8      812.41      761.61     18.95 o 
   3  14   8     1251.34     1334.78     24.53 o 
   4  14   8       28.00       23.42      8.10 o 
   5  14   8      253.97      255.44     21.19 o 
   6  14   8      716.86      766.95     36.70 o 
   7  14   8     1148.32     1157.36     43.31 o 
   8  14   8       25.44        4.29     15.48 o 
  -9  15   8     1243.32     1263.59     64.79 o 
  -8  15   8       27.87       52.49     33.43 o 
  -7  15   8      463.95      510.11     28.84 o 
  -6  15   8      199.12      165.96     20.30 o 
  -5  15   8     1283.17     1186.02     37.81 o 
  -4  15   8       17.45       15.18     12.15 o 
  -3  15   8      395.93      431.30     26.13 o 
  -2  15   8      246.11      290.01     22.31 o 
  -1  15   8     2780.15     2801.05     58.80 o 
   0  15   8      398.57      373.40     18.92 o 
   1  15   8       16.20        5.16      9.35 o 
   2  15   8       43.10        6.86      9.54 o 
   3  15   8     1632.83     1705.75     28.12 o 
   4  15   8       37.36       47.27     12.65 o 
   5  15   8      984.09      976.71     35.30 o 
   6  15   8       41.96       36.97     15.82 o 
   7  15   8      822.33      844.77     39.15 o 
   8  15   8      179.93      221.10     27.12 o 
  -8  16   8       38.24       50.31     18.70 o 
  -7  16   8     2745.15     2746.28     68.32 o 
  -6  16   8       14.85       21.23     13.98 o 
  -5  16   8       72.75       72.85     15.79 o 
  -4  16   8        1.51        0.99     11.73 o 
  -3  16   8     2005.18     1954.99     57.59 o 
  -2  16   8      231.44      233.66     17.90 o 
  -1  16   8      261.97      275.70     21.63 o 
   0  16   8       13.64       14.18     10.46 o 
   1  16   8     4070.46     4049.33     62.13 o 
   2  16   8      165.82      123.67     14.10 o 
   3  16   8       54.09       62.67      8.97 o 
   4  16   8        5.72       -2.62      7.53 o 
   5  16   8     1230.73     1222.74     39.42 o 
   6  16   8       32.27        8.59     16.00 o 
   7  16   8     2374.65     2327.86     64.01 o 
  -8  17   8      132.63       92.36     19.54 o 
  -7  17   8       20.61       -5.63     21.85 o 
  -6  17   8      280.28      297.06     26.32 o 
  -5  17   8       13.91        8.10     20.74 o 
  -4  17   8      393.97      418.06     22.41 o 
  -3  17   8       73.60       88.95     13.54 o 
  -2  17   8      277.02      282.96     21.76 o 
  -1  17   8     5438.82     5195.74     93.47 o 
   0  17   8      230.23      205.83     16.69 o 
   1  17   8      993.82      983.81     29.50 o 
   2  17   8       24.43       37.17     10.78 o 
   3  17   8      360.68      343.63     12.59 o 
   4  17   8      570.91      546.87     26.35 o 
   5  17   8      165.77      195.34     21.41 o 
   6  17   8        6.98        2.13     17.08 o 
   7  17   8     1545.96     1611.90     78.33 o 
  -7  18   8     1016.96      998.80     43.64 o 
  -6  18   8      429.89      410.48     30.76 o 
  -5  18   8        0.47       -8.11     12.72 o 
  -4  18   8      834.09      775.03     35.30 o 
  -3  18   8     1322.24     1328.20     40.49 o 
  -2  18   8       29.10       18.71     13.68 o 
  -1  18   8       91.24       67.93     15.97 o 
   0  18   8       10.97       19.34     11.00 o 
   1  18   8     2312.59     2235.70     45.21 o 
   2  18   8     1025.14     1068.58     32.88 o 
   3  18   8       17.86        5.39      5.70 o 
   4  18   8      140.37      121.48     15.62 o 
   5  18   8     1139.75     1244.24     57.42 o 
   6  18   8      263.90      262.14     27.25 o 
  -6  19   8      279.17      313.91     29.08 o 
  -5  19   8      522.17      619.08     33.41 o 
  -4  19   8       77.22       69.53     20.65 o 
  -3  19   8       75.11       70.57     15.36 o 
  -2  19   8     2226.53     2115.63     54.05 o 
  -1  19   8      219.73      253.75     25.57 o 
   0  19   8     2899.50     2857.10     52.69 o 
   1  19   8       18.18       46.26     12.57 o 
   2  19   8      106.17      104.16     12.37 o 
   3  19   8     1030.03     1027.09     38.31 o 
   4  19   8     1452.45     1507.21     35.97 o 
   5  19   8      321.76      335.72     29.65 o 
  -5  20   8      132.42       90.39     22.17 o 
  -4  20   8     1918.46     2030.61     73.95 o 
  -3  20   8      283.88      364.36     34.09 o 
  -2  20   8      604.48      654.66     32.65 o 
  -1  20   8      120.81      125.20     16.85 o 
   0  20   8      132.31      116.16     15.55 o 
   1  20   8      585.27      561.80     26.44 o 
   2  20   8      919.36      922.27     26.47 o 
   3  20   8       63.56       72.92     18.69 o 
   4  20   8      275.37      300.39     22.94 o 
  -4  21   8      756.57      793.67     45.25 o 
  -3  21   8      123.72      124.71     18.87 o 
  -2  21   8      530.60      517.43     30.80 o 
  -1  21   8      153.74      143.97     17.83 o 
   0  21   8      780.58      780.36     28.97 o 
   1  21   8       29.33       12.41     12.56 o 
   2  21   8       77.30       75.22     13.38 o 
   3  21   8      609.77      606.23     36.42 o 
  -2  22   8      496.93      482.94     30.85 o 
  -1  22   8      204.26      176.15     19.78 o 
   0  22   8      519.67      505.19     28.92 o 
   1  22   8        2.95      -13.48     13.48 o 
 -11   0   9        3.02       24.44     21.38 o 
  -9   0   9      138.53      106.91     22.91 o 
  -7   0   9      996.32      831.59     43.53 o 
  -5   0   9     8075.38     8509.16    148.13 o 
  -3   0   9     3481.43     3400.95     61.86 o 
  -1   0   9     2477.21     2388.15     62.16 o 
   1   0   9       27.01       20.26      7.29 o 
   3   0   9     4754.49     5089.33     71.38 o 
   5   0   9     9381.68     8864.02    111.73 o 
   7   0   9      625.97      596.75     27.08 o 
   9   0   9      757.83      700.98     48.56 o 
  11   0   9       88.32      123.24     30.42 o 
 -12   1   9       55.54       54.03     18.15 o 
 -11   1   9     3449.59     3490.92    126.76 o 
 -10   1   9      602.27      696.59     32.34 o 
  -9   1   9        0.54       22.31     11.52 o 
  -8   1   9       11.85        8.84     10.09 o 
  -7   1   9     1165.84     1339.35     39.78 o 
  -6   1   9        0.91        8.63      7.58 o 
  -5   1   9     6030.86     5944.67     77.04 o 
  -4   1   9       71.93      109.31     10.03 o 
  -3   1   9    12667.45    12428.64    134.85 o 
  -2   1   9     1080.45     1196.30     24.32 o 
  -1   1   9     3648.51     3673.56     48.29 o 
   0   1   9       21.49        6.51      5.87 o 
   1   1   9     4018.71     4229.05     39.53 o 
   2   1   9      334.54      257.25      9.68 o 
   3   1   9    13992.53    14398.16    114.51 o 
   4   1   9        0.41       30.38      7.74 o 
   5   1   9        4.76        5.31      7.04 o 
   6   1   9       91.48      121.84     10.89 o 
   7   1   9     4694.38     4670.50     57.06 o 
   8   1   9        1.32       -7.22      7.22 o 
   9   1   9      136.08      130.41     13.73 o 
  10   1   9      376.11      439.19     30.44 o 
  11   1   9     2016.36     2007.84     58.67 o 
 -12   2   9      427.81      418.49     32.84 o 
 -11   2   9      394.83      350.37     25.65 o 
 -10   2   9        8.73        5.35     12.28 o 
  -9   2   9     1966.79     2016.23     53.14 o 
  -8   2   9     1080.55     1033.47     48.11 o 
  -7   2   9      142.57      160.94     11.82 o 
  -6   2   9     1821.05     1718.73     36.93 o 
  -5   2   9     1986.90     2097.89     42.80 o 
  -4   2   9     6369.40     6072.38     80.30 o 
  -3   2   9       81.81      116.33     16.14 o 
  -2   2   9     3012.06     3125.12     42.24 o 
  -1   2   9     6713.58     6803.05     76.67 o 
   0   2   9     4780.31     4729.97     51.02 o 
   1   2   9     3193.46     3168.96     32.31 o 
   2   2   9       26.53       27.27      5.85 o 
   3   2   9      691.35      635.17     20.05 o 
   4   2   9     1864.63     1821.69     26.88 o 
   5   2   9     3613.98     3887.75     46.24 o 
   6   2   9     1421.71     1391.13     27.48 o 
   7   2   9     1084.98     1101.76     24.92 o 
   8   2   9       48.88       48.50      9.36 o 
   9   2   9     1179.78     1226.03     39.06 o 
  10   2   9       33.37       16.30     15.47 o 
  11   2   9       23.18       35.11     16.86 o 
 -11   3   9      987.29      908.34     39.71 o 
 -10   3   9     1098.64     1186.70     51.16 o 
  -9   3   9       27.49       34.77     12.98 o 
  -8   3   9      805.37      846.08     23.98 o 
  -7   3   9     1302.21     1224.95     50.37 o 
  -6   3   9      582.78      535.06     20.21 o 
  -5   3   9      198.98      210.54     14.24 o 
  -4   3   9       33.61       30.43      7.46 o 
  -3   3   9     3186.20     3303.36     47.01 o 
  -2   3   9     3895.65     3671.75     43.61 o 
  -1   3   9     3182.31     3162.30     62.55 o 
   0   3   9     1392.52     1409.52     25.36 o 
   1   3   9      132.07      148.40      7.64 o 
   2   3   9     4625.93     4746.89     46.88 o 
   3   3   9      464.23      392.12     13.72 o 
   4   3   9      297.84      271.20     13.52 o 
   5   3   9     2227.01     2183.65     36.40 o 
   6   3   9      132.62      119.12     10.96 o 
   7   3   9     3132.36     3050.63     43.37 o 
   8   3   9       81.46       78.25      9.32 o 
   9   3   9      242.93      243.26     19.97 o 
  10   3   9     2759.67     2684.55     83.22 o 
 -11   4   9      158.15      200.83     36.65 o 
 -10   4   9      812.64      815.55     58.04 o 
  -9   4   9     1432.28     1394.05     55.90 o 
  -8   4   9     5072.53     5128.07     81.16 o 
  -7   4   9     1323.15     1174.29     29.57 o 
  -6   4   9     3356.61     3404.98     60.19 o 
  -5   4   9       84.93       60.14      9.73 o 
  -4   4   9     6164.98     6165.26    121.05 o 
  -3   4   9       11.22       15.00      9.34 o 
  -2   4   9        0.20        5.84     11.12 o 
  -1   4   9     1602.31     1659.55     27.80 o 
   0   4   9    17541.71    17181.26    159.64 o 
   1   4   9     2335.80     2361.32     30.25 o 
   2   4   9      299.22      330.99     12.03 o 
   3   4   9      253.85      214.95     11.09 o 
   4   4   9     3057.03     3289.53     41.02 o 
   5   4   9      523.73      478.88     15.70 o 
   6   4   9      312.48      385.25     15.95 o 
   7   4   9       93.19      107.48     10.84 o 
   8   4   9     2182.48     2165.89     43.58 o 
   9   4   9      325.46      286.25     19.94 o 
  10   4   9      342.17      349.88     28.60 o 
 -11   5   9        5.96       10.69     23.67 o 
 -10   5   9     1188.45     1205.13     40.83 o 
  -9   5   9       54.34       74.97     16.49 o 
  -8   5   9     2045.70     1922.49     56.96 o 
  -7   5   9       70.81       68.42     15.01 o 
  -6   5   9     1611.78     1656.32     36.82 o 
  -5   5   9      905.69      894.80     26.77 o 
  -4   5   9     1148.28     1235.05     48.17 o 
  -3   5   9      114.60       82.24      8.82 o 
  -2   5   9    13616.34    13506.65    148.73 o 
  -1   5   9      311.71      372.67     17.24 o 
   0   5   9      529.34      657.05     18.22 o 
   1   5   9      346.23      409.27     12.41 o 
   2   5   9     2552.25     2468.70     31.04 o 
   3   5   9       12.60        3.89      6.13 o 
   4   5   9      278.20      203.62     11.52 o 
   5   5   9     1370.65     1327.48     26.95 o 
   6   5   9     3902.19     3889.15     50.30 o 
   7   5   9        9.30       32.14      9.15 o 
   8   5   9     3672.51     3697.23     84.18 o 
   9   5   9       42.82       19.67     12.28 o 
  10   5   9      471.31      510.96     32.25 o 
 -11   6   9      131.76      122.18     34.36 o 
 -10   6   9     1217.06     1185.09     44.71 o 
  -9   6   9       43.83       21.76     24.05 o 
  -8   6   9     5533.43     5157.02    112.66 o 
  -7   6   9       16.92       -4.79     12.14 o 
  -6   6   9      384.03      347.36     41.02 o 
  -5   6   9      179.17      191.50     20.30 o 
  -4   6   9      601.85      577.50     23.42 o 
  -3   6   9      593.87      485.17     17.10 o 
  -2   6   9      808.12      740.16     21.52 o 
  -1   6   9        7.50       15.67      7.35 o 
   0   6   9    13402.66    13314.48    126.91 o 
   1   6   9       15.78       18.89      5.51 o 
   2   6   9      112.65       71.06      7.80 o 
   3   6   9        0.87       -3.36      6.64 o 
   4   6   9      600.42      563.24     17.86 o 
   5   6   9       24.34       19.18      8.09 o 
   6   6   9      851.11      777.06     21.47 o 
   7   6   9        5.39       17.34      8.40 o 
   8   6   9     1586.75     1603.83     42.69 o 
   9   6   9        9.87        0.47     11.52 o 
  10   6   9      292.16      289.88     27.58 o 
 -11   7   9      477.66      442.48     29.93 o 
 -10   7   9     1354.36     1365.76     51.37 o 
  -9   7   9        1.32       -4.73     14.30 o 
  -8   7   9     1332.60     1442.92     53.02 o 
  -7   7   9      193.43      226.57     33.60 o 
  -6   7   9     3007.92     2844.90     60.57 o 
  -5   7   9      392.82      396.63     21.53 o 
  -4   7   9     1203.28     1088.29     33.87 o 
  -3   7   9     3598.91     3556.54     51.55 o 
  -2   7   9     9887.05    10292.91    119.51 o 
  -1   7   9     3173.58     3084.67     44.99 o 
   0   7   9     1037.25      906.03     21.84 o 
   1   7   9      287.06      343.75     12.40 o 
   2   7   9     3711.87     3538.08     41.37 o 
   3   7   9     1408.00     1596.11     27.82 o 
   4   7   9      343.47      324.50     15.81 o 
   5   7   9     1303.46     1285.48     26.94 o 
   6   7   9     2075.60     2138.82     35.04 o 
   7   7   9     3339.87     3592.89     49.19 o 
   8   7   9     1156.90     1184.95     33.36 o 
   9   7   9      696.05      678.69     28.91 o 
  10   7   9      489.65      410.52     31.74 o 
 -11   8   9      883.46      986.09     67.96 o 
 -10   8   9       95.16       79.38     20.53 o 
  -9   8   9     2531.31     2531.57     75.67 o 
  -8   8   9      280.81      351.32     30.72 o 
  -7   8   9      423.84      513.13     34.21 o 
  -6   8   9     1840.34     1794.15     40.90 o 
  -5   8   9     2886.30     2877.75     57.94 o 
  -4   8   9     2658.19     2695.58     56.96 o 
  -3   8   9      688.33      767.84     29.67 o 
  -2   8   9      382.22      440.51     21.70 o 
  -1   8   9     6254.11     5911.85     72.09 o 
   0   8   9     2642.17     2574.60     53.56 o 
   1   8   9     2689.65     2842.62     34.43 o 
   2   8   9     1769.64     1534.59     25.19 o 
   3   8   9      637.40      656.28     17.35 o 
   4   8   9     1691.18     1681.09     32.72 o 
   5   8   9     1209.95     1210.28     33.94 o 
   6   8   9      467.82      562.01     25.50 o 
   7   8   9      332.78      328.81     19.85 o 
   8   8   9     1559.29     1694.68     45.22 o 
   9   8   9      537.87      487.60     27.61 o 
  10   8   9       38.58       27.39     17.46 o 
 -11   9   9     1661.66     1659.99     67.58 o 
 -10   9   9      382.67      390.44     33.56 o 
  -9   9   9        1.18      -11.96     15.21 o 
  -8   9   9      325.47      283.64     29.14 o 
  -7   9   9     1228.81     1209.84     62.62 o 
  -6   9   9      783.61      837.28     27.39 o 
  -5   9   9      878.21      816.08     33.60 o 
  -4   9   9      141.49      148.23     14.33 o 
  -3   9   9     4299.42     3966.59     57.45 o 
  -2   9   9     2078.77     2024.35     38.56 o 
  -1   9   9     1220.60     1305.31     28.28 o 
   0   9   9       85.26       78.48     13.06 o 
   1   9   9      697.77      763.61     23.38 o 
   2   9   9     3834.36     3785.51     43.94 o 
   3   9   9     4542.86     4380.10     52.87 o 
   4   9   9      640.48      600.13     20.79 o 
   5   9   9     2065.44     2139.24     38.34 o 
   6   9   9      129.45      107.57     15.31 o 
   7   9   9     2433.23     2207.55     69.55 o 
   8   9   9       29.92       45.99     19.12 o 
   9   9   9       81.63       86.37     14.82 o 
  10   9   9      605.34      614.85     35.89 o 
 -10  10   9        4.05      -15.09     15.09 o 
  -9  10   9      737.61      807.22     44.66 o 
  -8  10   9      240.57      274.20     29.57 o 
  -7  10   9      218.95      250.28     15.97 o 
  -6  10   9      529.27      531.38     23.81 o 
  -5  10   9     4592.65     4266.61     79.55 o 
  -4  10   9      183.79      211.37     22.42 o 
  -3  10   9     2807.55     2591.98     43.72 o 
  -2  10   9       17.49       17.51      9.39 o 
  -1  10   9      523.14      605.38     22.26 o 
   0  10   9       48.40       78.82     10.84 o 
   1  10   9     2643.71     2603.98     45.07 o 
   2  10   9      439.75      516.69     15.28 o 
   3  10   9       53.92       45.28      9.78 o 
   4  10   9       72.78       89.06     11.25 o 
   5  10   9     5078.29     5276.40     67.65 o 
   6  10   9       80.25       50.53      8.59 o 
   7  10   9       12.07        6.70     14.00 o 
   8  10   9      254.00      218.66     20.13 o 
   9  10   9     1089.00     1037.34     36.26 o 
 -10  11   9       17.20        8.57     19.12 o 
  -9  11   9        5.81       -0.32     16.80 o 
  -8  11   9       69.13       83.33     21.86 o 
  -7  11   9      512.57      527.33     28.00 o 
  -6  11   9      244.40      278.82     19.14 o 
  -5  11   9      556.05      551.44     28.10 o 
  -4  11   9       88.32      110.06     14.47 o 
  -3  11   9     2603.29     2791.35     47.02 o 
  -2  11   9      461.98      421.47     18.79 o 
  -1  11   9      663.90      703.77     24.48 o 
   0  11   9      354.92      363.38     20.38 o 
   1  11   9     1834.33     1658.44     32.08 o 
   2  11   9      383.09      358.56     14.02 o 
   3  11   9     4670.58     4790.75     57.82 o 
   4  11   9        1.35       13.23      8.97 o 
   5  11   9      317.55      290.12     14.39 o 
   6  11   9      162.34      146.03     20.46 o 
   7  11   9      873.38      928.77     73.13 o 
   8  11   9      148.53      128.65     17.50 o 
   9  11   9      241.65      259.00     26.71 o 
 -10  12   9        2.04      -18.71     18.71 o 
  -9  12   9     2193.46     2160.85     79.80 o 
  -8  12   9      301.37      335.60     34.75 o 
  -7  12   9      237.57      233.77     18.28 o 
  -6  12   9      260.23      289.02     20.87 o 
  -5  12   9     3221.63     3073.89     67.22 o 
  -4  12   9      683.57      588.03     27.44 o 
  -3  12   9     3534.42     3570.59     62.33 o 
  -2  12   9       21.29        8.34      9.24 o 
  -1  12   9     4192.54     3920.16     64.03 o 
   0  12   9      520.02      567.55     32.50 o 
   1  12   9      985.21     1007.82     25.22 o 
   2  12   9       46.04       64.70      8.57 o 
   3  12   9     1496.57     1541.48     28.92 o 
   4  12   9      254.22      260.70     13.84 o 
   5  12   9     4311.01     4201.52     55.35 o 
   6  12   9      233.02      180.51     42.57 o 
   7  12   9      363.49      393.29     29.22 o 
   8  12   9      294.24      312.58     28.27 o 
   9  12   9      956.59      947.56     36.16 o 
  -9  13   9      190.03      245.34     54.22 o 
  -8  13   9      502.22      408.76     39.42 o 
  -7  13   9      359.65      364.39     23.26 o 
  -6  13   9      621.63      637.69     29.87 o 
  -5  13   9      505.39      437.73     27.58 o 
  -4  13   9       95.91       96.73     14.92 o 
  -3  13   9     2492.43     2434.00     45.04 o 
  -2  13   9     2535.36     2647.28     49.15 o 
  -1  13   9       91.80       81.60     12.80 o 
   0  13   9        0.49        5.35      8.80 o 
   1  13   9      484.78      604.89     27.56 o 
   2  13   9     3533.70     3357.59     61.87 o 
   3  13   9     1409.24     1376.30     27.68 o 
   4  13   9     1333.34     1369.85     27.72 o 
   5  13   9      425.72      473.13     16.48 o 
   6  13   9       63.48       65.78     22.71 o 
   7  13   9     1094.48     1119.75     43.73 o 
   8  13   9       46.45       54.98     18.08 o 
  -9  14   9      409.47      368.86     59.56 o 
  -8  14   9      282.25      276.61     21.70 o 
  -7  14   9       34.38       43.67     14.44 o 
  -6  14   9     2179.34     2183.12     57.08 o 
  -5  14   9        1.12       -5.17     12.29 o 
  -4  14   9     2365.21     2319.10     53.92 o 
  -3  14   9      965.91      922.81     27.61 o 
  -2  14   9      129.36      120.81     14.20 o 
  -1  14   9     1264.13     1296.82     50.80 o 
   0  14   9     2491.45     2328.69     47.88 o 
   1  14   9      571.63      572.49     26.60 o 
   2  14   9      508.84      505.02     22.58 o 
   3  14   9        4.44       -3.22      7.97 o 
   4  14   9      911.77     1007.75     29.78 o 
   5  14   9     1096.82     1107.11     26.54 o 
   6  14   9      513.87      536.79     39.68 o 
   7  14   9      304.44      283.52     27.11 o 
   8  14   9     1043.37     1084.43     45.20 o 
  -8  15   9      543.08      528.48     29.87 o 
  -7  15   9      168.46      219.19     21.87 o 
  -6  15   9     1475.89     1291.19     44.84 o 
  -5  15   9      192.29      231.02     44.91 o 
  -4  15   9      251.86      215.34     20.59 o 
  -3  15   9      436.82      446.37     23.33 o 
  -2  15   9     4981.16     5059.68     77.32 o 
  -1  15   9        1.28        0.80     11.15 o 
   0  15   9      173.84      205.67     16.27 o 
   1  15   9       25.07       28.88     15.51 o 
   2  15   9     3427.40     3478.64     57.23 o 
   3  15   9       20.11       10.42      8.21 o 
   4  15   9      106.00       87.68     10.62 o 
   5  15   9       27.50       23.88     14.84 o 
   6  15   9     1171.81     1168.38     45.61 o 
   7  15   9      335.13      322.72     40.45 o 
  -8  16   9     1696.60     1618.15     51.67 o 
  -7  16   9        1.99       20.19     15.17 o 
  -6  16   9      801.06      792.78     56.91 o 
  -5  16   9      501.66      581.96     34.72 o 
  -4  16   9      459.57      418.58     26.74 o 
  -3  16   9       78.25       74.23     12.69 o 
  -2  16   9      134.09      153.18     16.11 o 
  -1  16   9      444.25      447.85     26.24 o 
   0  16   9     6617.45     6607.57     95.38 o 
   1  16   9        0.07       -0.72      9.93 o 
   2  16   9        0.41        9.99      9.55 o 
   3  16   9        4.70        0.60      6.76 o 
   4  16   9      966.20      947.91     22.49 o 
   5  16   9        9.29       -7.72     12.41 o 
   6  16   9      233.32      262.80     26.62 o 
   7  16   9      186.06      196.53     32.74 o 
  -7  17   9        1.08       -5.59     14.99 o 
  -6  17   9     1532.04     1559.80    100.00 o 
  -5  17   9      171.57      131.30     32.59 o 
  -4  17   9      667.36      670.13     39.02 o 
  -3  17   9      291.24      323.25     19.90 o 
  -2  17   9     2837.23     2718.71     71.37 o 
  -1  17   9       77.35       69.70     16.17 o 
   0  17   9      110.39      138.08     15.41 o 
   1  17   9        5.45       -3.25     11.24 o 
   2  17   9     1990.43     1954.84     42.98 o 
   3  17   9      410.46      412.61     14.02 o 
   4  17   9       82.87       70.69      8.26 o 
   5  17   9       54.45       35.64     17.54 o 
   6  17   9     1503.00     1506.07     63.05 o 
  -6  18   9      544.66      527.22     34.17 o 
  -5  18   9      366.26      352.93     30.75 o 
  -4  18   9      205.97      248.54     30.20 o 
  -3  18   9      106.49       92.48     15.98 o 
  -2  18   9      116.96      117.12     18.16 o 
  -1  18   9      369.36      390.79     26.51 o 
   0  18   9     3544.34     3427.41     58.76 o 
   1  18   9      938.28      914.54     30.17 o 
   2  18   9        9.29       15.88     11.41 o 
   3  18   9        1.30       -2.80      8.88 o 
   4  18   9      571.36      644.49     27.16 o 
   5  18   9      637.89      643.33     33.22 o 
  -6  19   9      857.68      842.07     51.17 o 
  -5  19   9      555.29      511.55     35.73 o 
  -4  19   9      468.48      502.42     36.24 o 
  -3  19   9     1512.69     1487.67     43.69 o 
  -2  19   9      510.78      539.27     32.40 o 
  -1  19   9      253.14      217.62     22.67 o 
   0  19   9       60.22       45.31     14.10 o 
   1  19   9        5.15      -10.52     10.52 o 
   2  19   9      983.00     1011.61     46.30 o 
   3  19   9      459.86      463.29     19.18 o 
   4  19   9       11.81       -2.74      8.39 o 
   5  19   9      481.88      506.92     34.64 o 
  -5  20   9      308.00      338.76     46.20 o 
  -4  20   9      455.88      514.82     38.20 o 
  -3  20   9      127.00      136.46     18.87 o 
  -2  20   9      104.52      127.48     19.47 o 
  -1  20   9     1744.47     1782.00     52.27 o 
   0  20   9       42.80       23.44     13.01 o 
   1  20   9     1505.79     1515.89     44.83 o 
   2  20   9        0.18       12.33     10.25 o 
   3  20   9       46.29       56.67     13.30 o 
   4  20   9       75.04       26.60     25.00 o 
  -3  21   9     1647.23     1756.87     58.31 o 
  -2  21   9      149.47      190.06     27.56 o 
  -1  21   9      131.98      153.55     21.82 o 
   0  21   9      197.75      164.29     19.26 o 
   1  21   9       79.88       97.76     19.17 o 
   2  21   9       95.66      109.22     16.11 o 
 -10   0  10     5384.96     5436.27    159.60 o 
  -8   0  10       80.50       94.69     22.15 o 
  -6   0  10     5510.43     5319.03     99.04 o 
  -4   0  10     1926.59     1907.97     51.55 o 
  -2   0  10    17082.09    16135.16    224.98 o 
   0   0  10     3010.13     3131.44     64.94 o 
   2   0  10     1638.90     1858.34     51.91 o 
   4   0  10     6283.54     5732.59     81.47 o 
   6   0  10      821.77      745.84     30.38 o 
   8   0  10      461.09      445.57     25.18 o 
  10   0  10      442.24      314.67     40.40 o 
 -11   1  10      482.75      474.06     63.38 o 
 -10   1  10      114.41      117.40     18.48 o 
  -9   1  10      353.02      335.41     23.37 o 
  -8   1  10      283.18      298.42     22.91 o 
  -7   1  10      141.28      126.33     10.20 o 
  -6   1  10      513.94      444.66     19.43 o 
  -5   1  10     1648.14     1601.71     30.99 o 
  -4   1  10     7466.68     7553.08     98.65 o 
  -3   1  10     5132.49     5197.56     74.82 o 
  -2   1  10     4150.49     4018.06     57.13 o 
  -1   1  10     3817.40     3509.87     49.40 o 
   0   1  10      414.71      412.36     16.25 o 
   1   1  10       73.94       44.47      6.24 o 
   2   1  10      477.09      528.69     16.73 o 
   3   1  10      554.55      425.87     16.13 o 
   4   1  10     4231.63     4057.49     45.54 o 
   5   1  10     1733.09     1979.28     30.16 o 
   6   1  10     1637.63     1766.52     32.25 o 
   7   1  10      706.03      697.10     21.40 o 
   8   1  10      172.99      187.55     13.61 o 
   9   1  10       45.35       62.65     13.23 o 
  10   1  10      754.38      806.97     39.43 o 
 -11   2  10      791.34      886.49     54.98 o 
 -10   2  10     1724.37     1818.78     80.94 o 
  -9   2  10      414.55      460.11     26.53 o 
  -8   2  10      155.50      163.71     17.43 o 
  -7   2  10      257.52      247.10     15.77 o 
  -6   2  10     5498.95     5560.71     88.36 o 
  -5   2  10       64.85       75.27      8.67 o 
  -4   2  10     2818.47     2782.59     67.12 o 
  -3   2  10       37.94       34.59      9.45 o 
  -2   2  10     6166.09     6259.92     79.50 o 
  -1   2  10      112.32      114.57     10.44 o 
   0   2  10      344.08      309.57     13.43 o 
   1   2  10     1671.48     1739.05     29.09 o 
   2   2  10     1906.66     1807.44     27.57 o 
   3   2  10     1740.05     1720.04     30.14 o 
   4   2  10     6040.90     6760.68     88.65 o 
   5   2  10      667.14      677.97     19.14 o 
   6   2  10     1269.87     1299.87     27.66 o 
   7   2  10      307.06      289.33     15.41 o 
   8   2  10      211.61      244.28     15.07 o 
   9   2  10      342.08      352.19     21.81 o 
  10   2  10      323.38      320.08     28.73 o 
 -11   3  10      169.13      190.42     24.82 o 
 -10   3  10      622.56      619.59     30.99 o 
  -9   3  10      694.40      705.24     31.48 o 
  -8   3  10     2436.11     2422.32     46.79 o 
  -7   3  10      670.56      734.54     24.52 o 
  -6   3  10     1432.98     1444.86     35.81 o 
  -5   3  10     3436.38     3193.86     60.05 o 
  -4   3  10     2318.37     2203.00     39.58 o 
  -3   3  10     5524.53     5406.14     77.46 o 
  -2   3  10      327.13      328.36     16.11 o 
  -1   3  10      525.01      519.38     22.94 o 
   0   3  10     5052.63     5178.04     56.48 o 
   1   3  10     5429.87     5550.23     55.23 o 
   2   3  10     1650.13     1502.13     26.59 o 
   3   3  10      313.58      354.28     16.14 o 
   4   3  10        4.71       -0.53      7.15 o 
   5   3  10     3202.64     2979.03     40.39 o 
   6   3  10      203.87      195.60     13.39 o 
   7   3  10     1440.21     1412.63     32.97 o 
   8   3  10      887.91      848.15     23.80 o 
   9   3  10     1078.90     1044.65     33.89 o 
  10   3  10      369.14      370.08     30.20 o 
 -11   4  10      582.34      671.28     58.04 o 
 -10   4  10      125.02      112.25     31.31 o 
  -9   4  10      500.91      585.26     21.37 o 
  -8   4  10       18.82       16.17     15.09 o 
  -7   4  10     2797.53     2919.36     72.90 o 
  -6   4  10       37.95       42.53     10.53 o 
  -5   4  10     2976.90     2673.65     53.88 o 
  -4   4  10      125.83      148.07     11.23 o 
  -3   4  10     1824.47     1785.16     36.44 o 
  -2   4  10     4702.45     4627.34     92.50 o 
  -1   4  10     3590.58     3699.30     56.31 o 
   0   4  10      152.14      145.35     10.92 o 
   1   4  10      792.10      762.95     18.11 o 
   2   4  10      721.42      696.38     18.38 o 
   3   4  10     4301.24     4597.52     73.85 o 
   4   4  10      591.41      646.19     18.35 o 
   5   4  10        6.24        8.15      9.20 o 
   6   4  10     2964.65     2887.69     43.83 o 
   7   4  10     4141.55     4234.38     55.88 o 
   8   4  10      703.50      642.16     20.58 o 
   9   4  10       75.65       74.95     15.02 o 
  10   4  10      329.82      350.29     29.86 o 
 -11   5  10      174.43      178.69     38.95 o 
 -10   5  10      157.80      122.18     32.07 o 
  -9   5  10     2361.69     2352.48     64.91 o 
  -8   5  10      301.56      363.73     26.51 o 
  -7   5  10     5012.66     5056.65     84.13 o 
  -6   5  10      523.94      474.75     24.78 o 
  -5   5  10      247.71      272.98     17.48 o 
  -4   5  10      691.07      710.91     20.49 o 
  -3   5  10     1359.42     1373.10     31.59 o 
  -2   5  10      164.73      197.22     13.41 o 
  -1   5  10      467.55      407.77     17.87 o 
   0   5  10      308.69      317.64     14.19 o 
   1   5  10    13813.25    13463.69    120.54 o 
   2   5  10      543.07      619.64     17.59 o 
   3   5  10      309.12      322.15     14.60 o 
   4   5  10       97.27       92.02     11.05 o 
   5   5  10     1532.23     1562.25     32.34 o 
   6   5  10      887.71      991.70     24.55 o 
   7   5  10      808.30      875.10     24.83 o 
   8   5  10        7.00       11.96     12.54 o 
   9   5  10     2643.81     2759.02     57.12 o 
  10   5  10       26.18       30.11     17.37 o 
 -11   6  10      961.22      981.26     71.78 o 
 -10   6  10      204.18      245.45     22.66 o 
  -9   6  10      855.04      865.09     39.26 o 
  -8   6  10      139.34      131.92     20.53 o 
  -7   6  10     2168.57     2078.95     45.23 o 
  -6   6  10      240.43      165.72     14.38 o 
  -5   6  10      903.39      900.79     29.51 o 
  -4   6  10       33.25       57.15      8.31 o 
  -3   6  10     1946.90     1819.80     37.49 o 
  -2   6  10      492.67      481.43     20.05 o 
  -1   6  10     9008.55     9090.80    110.70 o 
   0   6  10     1006.32      892.40     23.74 o 
   1   6  10        0.45        1.68      6.02 o 
   2   6  10      473.89      495.32     15.09 o 
   3   6  10      341.76      355.94     19.48 o 
   4   6  10      159.75      160.56     15.17 o 
   5   6  10      135.12      183.60     14.18 o 
   6   6  10      137.92      174.47     15.10 o 
   7   6  10     4668.25     4302.97     59.23 o 
   8   6  10       47.00       36.71     12.73 o 
   9   6  10     1402.55     1520.42     41.98 o 
  10   6  10       55.13       52.31     18.72 o 
 -11   7  10      171.41      244.36     46.58 o 
 -10   7  10      538.65      569.38     35.04 o 
  -9   7  10     1282.46     1442.70     54.22 o 
  -8   7  10      714.94      745.45     39.46 o 
  -7   7  10     1823.68     1712.43     40.56 o 
  -6   7  10      386.32      381.17     20.64 o 
  -5   7  10     1397.40     1247.07     46.78 o 
  -4   7  10      390.17      473.59     16.28 o 
  -3   7  10     1216.52     1277.83     28.91 o 
  -2   7  10       99.80       93.57     11.50 o 
  -1   7  10      599.74      650.18     22.59 o 
   0   7  10      307.28      231.75     14.21 o 
   1   7  10     2262.13     2252.53     31.90 o 
   2   7  10     1047.39     1112.27     26.95 o 
   3   7  10      761.75      756.61     19.05 o 
   4   7  10      120.62      125.29     12.50 o 
   5   7  10     1910.42     1951.95     37.19 o 
   6   7  10      127.33      174.70     15.34 o 
   7   7  10      344.72      329.04     17.10 o 
   8   7  10        1.68       12.02     11.54 o 
   9   7  10     1349.44     1349.32     50.78 o 
 -10   8  10     1712.10     1631.35    117.22 o 
  -9   8  10     1237.51     1154.93     50.12 o 
  -8   8  10        1.07       -2.53     14.84 o 
  -7   8  10     1245.02     1140.92     32.73 o 
  -6   8  10     3525.93     3500.17     67.38 o 
  -5   8  10     1956.02     2038.08     48.40 o 
  -4   8  10     1963.08     1790.56     46.19 o 
  -3   8  10       26.94       49.95      9.78 o 
  -2   8  10    11040.65    10648.04    126.18 o 
  -1   8  10     4996.71     4601.16     68.02 o 
   0   8  10     1216.06     1380.25     34.09 o 
   1   8  10      162.40      114.01     10.65 o 
   2   8  10      176.96      215.39     13.47 o 
   3   8  10     5188.01     5410.39     58.54 o 
   4   8  10      810.04      777.14     23.56 o 
   5   8  10      413.85      531.63     20.76 o 
   6   8  10     3357.85     3192.72     53.81 o 
   7   8  10      387.10      461.35     28.49 o 
   8   8  10     1041.77     1074.53     36.63 o 
   9   8  10       42.64       25.94     14.32 o 
 -10   9  10      500.58      506.09     37.58 o 
  -9   9  10        3.66       -2.86     15.55 o 
  -8   9  10     1896.63     1771.07     64.39 o 
  -7   9  10       21.51        1.91      8.73 o 
  -6   9  10      638.33      614.75     29.87 o 
  -5   9  10     1837.43     1756.57     45.62 o 
  -4   9  10     5978.60     5570.65     98.61 o 
  -3   9  10      782.55      753.90     23.18 o 
  -2   9  10        0.63        7.25      8.96 o 
  -1   9  10      108.77      107.55     12.74 o 
   0   9  10     2444.94     2646.68     50.62 o 
   1   9  10       65.71       92.38     11.87 o 
   2   9  10     2485.49     2327.82     33.04 o 
   3   9  10      112.74      132.16     11.09 o 
   4   9  10      243.15      279.17     16.23 o 
   5   9  10      597.00      582.93     21.82 o 
   6   9  10     1191.87     1032.77     31.47 o 
   7   9  10      162.60      159.73     21.71 o 
   8   9  10      407.80      365.10     24.84 o 
   9   9  10      615.40      590.61     29.60 o 
 -10  10  10     1026.08      988.14     87.82 o 
  -9  10  10       78.80       89.98     22.94 o 
  -8  10  10       85.20      104.68     23.45 o 
  -7  10  10       38.35       22.53     10.07 o 
  -6  10  10      945.18      930.22     54.75 o 
  -5  10  10      497.53      454.20     24.82 o 
  -4  10  10      567.49      561.73     28.13 o 
  -3  10  10      204.16      182.48     13.69 o 
  -2  10  10     5090.15     5080.94     73.25 o 
  -1  10  10       10.83       24.53      9.78 o 
   0  10  10        1.76        1.75      8.11 o 
   1  10  10        1.28        4.53      8.84 o 
   2  10  10      789.22      768.35     28.48 o 
   3  10  10     1189.75     1142.08     24.98 o 
   4  10  10     1916.28     2019.60     41.41 o 
   5  10  10      320.55      293.47     17.38 o 
   6  10  10     1418.57     1439.60     41.09 o 
   7  10  10       31.62       50.21     17.54 o 
   8  10  10       45.75       18.11     16.78 o 
   9  10  10        1.46      -10.18     12.78 o 
 -10  11  10        0.17        0.64     18.34 o 
  -9  11  10       29.52       42.59     20.87 o 
  -8  11  10      393.63      399.84     36.67 o 
  -7  11  10      186.61      184.02     16.95 o 
  -6  11  10       25.87       24.05     11.72 o 
  -5  11  10       12.79        1.04     19.15 o 
  -4  11  10    11109.94    10992.94    171.25 o 
  -3  11  10       53.45       30.27      9.95 o 
  -2  11  10     3063.01     2865.01     51.02 o 
  -1  11  10       96.13      104.91     13.50 o 
   0  11  10      384.43      357.96     19.95 o 
   1  11  10      237.26      293.72     21.47 o 
   2  11  10      543.09      595.91     18.02 o 
   3  11  10       10.36        2.79      7.57 o 
   4  11  10     2140.07     2141.35     52.46 o 
   5  11  10       24.84       41.59     10.58 o 
   6  11  10     3013.63     3259.17     72.00 o 
   7  11  10      333.85      350.59     29.24 o 
   8  11  10      222.48      230.72     26.00 o 
  -9  12  10      266.31      295.23     35.22 o 
  -8  12  10      176.81      117.97     25.64 o 
  -7  12  10      579.06      528.49     37.42 o 
  -6  12  10     1793.99     1645.16     47.14 o 
  -5  12  10      294.41      253.93     21.92 o 
  -4  12  10      270.88      294.09     23.59 o 
  -3  12  10       14.00       38.89     13.51 o 
  -2  12  10     4111.10     3900.97     62.94 o 
  -1  12  10      922.62      950.03     29.57 o 
   0  12  10       19.23       18.02     10.93 o 
   1  12  10      271.71      288.09     17.36 o 
   2  12  10     3603.32     3524.26     47.56 o 
   3  12  10      927.09      851.29     25.40 o 
   4  12  10     3226.42     3008.76     49.15 o 
   5  12  10      242.08      217.76     14.02 o 
   6  12  10      793.92      864.05     58.20 o 
   7  12  10        0.46       11.00     15.69 o 
   8  12  10      128.03      111.30     21.31 o 
  -9  13  10        2.55       19.55     20.20 o 
  -8  13  10      729.32      805.79     50.75 o 
  -7  13  10        8.16       21.77     12.36 o 
  -6  13  10        3.15       22.15     13.71 o 
  -5  13  10     2294.04     2451.89     61.64 o 
  -4  13  10     2977.06     2807.06     60.48 o 
  -3  13  10     1453.96     1371.50     35.51 o 
  -2  13  10      580.73      601.58     24.08 o 
  -1  13  10      765.34      800.87     25.05 o 
   0  13  10     2006.04     1953.18     49.19 o 
   1  13  10      408.74      427.82     20.77 o 
   2  13  10      773.22      795.49     26.85 o 
   3  13  10      971.08      886.77     29.87 o 
   4  13  10      829.31      814.21     25.74 o 
   5  13  10     1002.48      972.38     30.31 o 
   6  13  10      977.74      946.53     41.67 o 
   7  13  10      538.68      530.28     39.57 o 
   8  13  10      515.18      465.91     33.96 o 
  -8  14  10      322.34      310.46     23.76 o 
  -7  14  10     1308.76     1313.71     43.82 o 
  -6  14  10      207.53      290.67     24.55 o 
  -5  14  10      870.28      968.53     39.73 o 
  -4  14  10       49.63       70.99     15.47 o 
  -3  14  10       34.61       42.07     11.11 o 
  -2  14  10     1458.35     1484.53     37.21 o 
  -1  14  10     2602.30     2514.51     50.88 o 
   0  14  10      197.63      178.80     19.93 o 
   1  14  10      207.94      181.66     19.86 o 
   2  14  10       47.20       79.91     13.08 o 
   3  14  10     2141.40     2232.71     38.52 o 
   4  14  10       24.52       28.50     12.21 o 
   5  14  10      423.05      456.40     19.03 o 
   6  14  10      408.30      431.14     31.61 o 
   7  14  10      323.76      391.71     31.78 o 
  -8  15  10      545.63      534.82     30.28 o 
  -7  15  10      933.62      876.52     64.05 o 
  -6  15  10      400.87      417.71     45.36 o 
  -5  15  10      636.50      598.07     33.15 o 
  -4  15  10       93.76       93.97     16.96 o 
  -3  15  10      611.78      624.09     25.26 o 
  -2  15  10      178.90      161.45     16.49 o 
  -1  15  10       24.90       -5.22     12.05 o 
   0  15  10     2438.87     2371.99     57.21 o 
   1  15  10     2696.98     2841.28     51.76 o 
   2  15  10      110.64      148.83     15.83 o 
   3  15  10        2.77       12.12      7.96 o 
   4  15  10       17.86        4.11      8.41 o 
   5  15  10      887.68      917.79     25.56 o 
   6  15  10        5.03      -14.13     14.13 o 
   7  15  10      228.21      219.69     26.36 o 
  -7  16  10      702.83      737.91     37.31 o 
  -6  16  10        4.61       -2.84     14.60 o 
  -5  16  10     1040.04     1032.61     43.66 o 
  -4  16  10       11.97       -2.36     12.77 o 
  -3  16  10      291.31      300.04     19.25 o 
  -2  16  10       57.76       54.43     13.14 o 
  -1  16  10     3717.24     3708.18    100.08 o 
   0  16  10       22.94       28.24     14.70 o 
   1  16  10       40.62       32.33     11.61 o 
   2  16  10      171.35      185.47     19.22 o 
   3  16  10     1367.42     1356.41     35.88 o 
   4  16  10      174.83      193.85     12.86 o 
   5  16  10        5.19        1.84     15.10 o 
   6  16  10       43.72       31.04     18.16 o 
  -7  17  10      828.73      836.26     40.75 o 
  -6  17  10      123.72      150.30     23.16 o 
  -5  17  10      536.98      587.33     37.28 o 
  -4  17  10      135.56      154.01     20.40 o 
  -3  17  10      666.62      612.99     26.63 o 
  -2  17  10      176.25      180.40     19.90 o 
  -1  17  10      265.28      277.83     23.81 o 
   0  17  10       14.75       16.80     14.96 o 
   1  17  10     1888.25     2061.40     44.72 o 
   2  17  10      593.34      658.44     26.59 o 
   3  17  10       38.60       39.68     13.42 o 
   4  17  10       41.27       33.00      8.57 o 
   5  17  10     1002.82     1107.20     46.39 o 
  -6  18  10      280.05      234.61     27.11 o 
  -5  18  10      658.85      751.52     54.38 o 
  -4  18  10        0.53        3.01     14.86 o 
  -3  18  10      722.57      749.04     31.36 o 
  -2  18  10     1065.40     1030.67     38.46 o 
  -1  18  10     1373.00     1349.66     44.47 o 
   0  18  10      453.13      424.12     29.38 o 
   1  18  10        1.00      -10.16     10.78 o 
   2  18  10        0.30       -2.77     10.45 o 
   3  18  10      769.92      828.77     29.31 o 
   4  18  10       24.19       16.03      6.66 o 
   5  18  10       30.28       35.22     17.62 o 
  -5  19  10       96.04      109.45     23.00 o 
  -4  19  10      758.74      777.62     43.45 o 
  -3  19  10      229.70      273.14     32.34 o 
  -2  19  10       41.83       18.12     15.00 o 
  -1  19  10      286.78      325.42     27.92 o 
   0  19  10      950.50      955.29     39.33 o 
   1  19  10     1015.46     1079.11     36.59 o 
   2  19  10      950.77      910.86     33.46 o 
   3  19  10       14.37       10.07     10.05 o 
   4  19  10      525.23      480.83     34.55 o 
  -3  20  10        8.36       15.62     16.75 o 
  -2  20  10     1891.84     1920.54     54.20 o 
  -1  20  10       48.36       19.51     16.52 o 
   0  20  10      212.92      209.28     20.74 o 
   1  20  10      251.98      256.25     21.96 o 
   2  20  10      273.21      345.45     26.91 o 
 -11   0  11     2643.45     2699.43    103.85 o 
  -9   0  11      144.32       82.47     24.44 o 
  -7   0  11      121.80       94.69     23.67 o 
  -5   0  11       89.14       99.03     15.21 o 
  -3   0  11     9692.64     9030.84    167.92 o 
  -1   0  11        5.05        6.14     14.03 o 
   1   0  11      352.39      390.86     19.47 o 
   3   0  11      127.33       71.52     14.01 o 
   5   0  11     5432.30     5088.61     99.31 o 
   7   0  11     1423.00     1347.24     61.17 o 
   9   0  11      544.66      591.78     31.34 o 
 -11   1  11     1140.22     1250.23     47.73 o 
 -10   1  11      369.54      394.02     28.02 o 
  -9   1  11     2296.99     2332.93     63.36 o 
  -8   1  11      446.29      460.02     27.17 o 
  -7   1  11       15.20        5.34      7.77 o 
  -6   1  11        4.43       20.17      9.20 o 
  -5   1  11     5979.03     5781.63     79.79 o 
  -4   1  11      211.52      201.81     13.94 o 
  -3   1  11      214.23      222.42     15.32 o 
  -2   1  11        1.61       12.79      9.59 o 
  -1   1  11     1613.44     1533.80     30.58 o 
   0   1  11       59.55       23.55      9.05 o 
   1   1  11      508.02      506.19     19.89 o 
   2   1  11       11.31        4.34      7.23 o 
   3   1  11     2868.98     2831.72     48.62 o 
   4   1  11      453.27      574.46     19.84 o 
   5   1  11     4555.74     4644.07     63.50 o 
   6   1  11       12.78        8.50      8.86 o 
   7   1  11     1167.44     1249.37     29.08 o 
   8   1  11        7.04       24.48     10.06 o 
   9   1  11      227.60      242.54     15.42 o 
  10   1  11       42.40       70.86     20.26 o 
 -11   2  11     1129.07     1218.02     46.52 o 
 -10   2  11      959.44      992.54     74.07 o 
  -9   2  11      590.31      624.12     31.85 o 
  -8   2  11      159.56      137.70     22.91 o 
  -7   2  11      485.14      547.95     21.70 o 
  -6   2  11        2.58        5.43      9.12 o 
  -5   2  11        2.23       11.88      7.65 o 
  -4   2  11     4504.91     4284.92     69.99 o 
  -3   2  11     4845.51     4881.15     73.78 o 
  -2   2  11     5903.62     5698.10     92.47 o 
  -1   2  11      238.29      293.01     16.34 o 
   0   2  11      239.48      229.52     16.11 o 
   1   2  11      860.16      798.04     18.60 o 
   2   2  11      410.31      451.10     17.01 o 
   3   2  11      492.84      627.30     21.35 o 
   4   2  11      563.01      591.12     18.54 o 
   5   2  11     3142.54     3241.27     54.60 o 
   6   2  11     1121.61     1044.50     26.00 o 
   7   2  11      835.57      917.95     35.95 o 
   8   2  11      311.32      339.94     17.70 o 
   9   2  11      443.92      512.84     25.89 o 
 -11   3  11       22.48       34.98     15.38 o 
 -10   3  11     1008.40     1039.19     40.91 o 
  -9   3  11      140.13      128.19     17.93 o 
  -8   3  11      194.61      160.53     13.93 o 
  -7   3  11      520.00      500.41     23.88 o 
  -6   3  11     5219.73     4734.53     81.64 o 
  -5   3  11     2077.35     2137.90     38.06 o 
  -4   3  11      721.92      709.93     22.61 o 
  -3   3  11      891.33      845.42     28.55 o 
  -2   3  11       91.11      107.62     18.83 o 
  -1   3  11     2429.40     2336.00     42.97 o 
   0   3  11      176.04      186.66     13.35 o 
   1   3  11      158.73      148.39      9.97 o 
   2   3  11     2014.75     2180.15     34.01 o 
   3   3  11     1392.52     1560.44     32.27 o 
   4   3  11     2506.29     2284.73     40.84 o 
   5   3  11      399.09      364.75     18.42 o 
   6   3  11        9.84       12.24      9.06 o 
   7   3  11     1352.40     1273.41     29.08 o 
   8   3  11      554.22      472.20     19.76 o 
   9   3  11      424.80      448.67     25.56 o 
 -11   4  11       43.98       61.42     32.45 o 
 -10   4  11      487.11      604.18     31.07 o 
  -9   4  11      676.65      737.76     33.31 o 
  -8   4  11     2784.80     2850.79     64.29 o 
  -7   4  11     1974.93     1952.25     48.52 o 
  -6   4  11     4605.44     4260.50     76.61 o 
  -5   4  11      744.64      813.21     29.58 o 
  -4   4  11      912.68      917.39     25.49 o 
  -3   4  11       21.91       37.58      9.64 o 
  -2   4  11     7735.57     7568.44    105.45 o 
  -1   4  11      379.27      340.80     17.35 o 
   0   4  11      623.01      610.10     22.76 o 
   1   4  11     3456.99     3381.11     45.73 o 
   2   4  11     7659.72     7634.53     78.99 o 
   3   4  11     1905.87     1734.52     39.13 o 
   4   4  11      154.76      134.53     13.02 o 
   5   4  11        0.61       -3.87      8.77 o 
   6   4  11     2015.23     2262.23     45.20 o 
   7   4  11        9.86       -3.64      8.55 o 
   8   4  11       17.90        8.01     12.71 o 
   9   4  11      281.68      274.91     21.98 o 
 -10   5  11      371.93      381.81     47.34 o 
  -9   5  11       15.40       21.49     10.36 o 
  -8   5  11      768.32      825.99     28.07 o 
  -7   5  11        1.89        8.97     11.65 o 
  -6   5  11     2773.91     2721.03     56.71 o 
  -5   5  11      508.50      444.33     22.80 o 
  -4   5  11      638.90      606.67     20.84 o 
  -3   5  11        1.08       21.01      9.15 o 
  -2   5  11      850.28      816.18     24.63 o 
  -1   5  11      917.38      867.83     26.04 o 
   0   5  11     4614.36     4657.79     69.58 o 
   1   5  11       51.25      105.01      9.55 o 
   2   5  11      177.91      179.16     12.09 o 
   3   5  11      411.66      405.14     16.71 o 
   4   5  11      782.62      868.68     25.18 o 
   5   5  11      610.13      511.12     20.72 o 
   6   5  11      149.16      175.23     16.51 o 
   7   5  11       89.48      152.89     13.95 o 
   8   5  11     1725.47     1844.54     50.75 o 
   9   5  11      160.33      112.59     18.84 o 
 -10   6  11       52.07       61.09     30.55 o 
  -9   6  11      122.81      129.70     20.48 o 
  -8   6  11     3098.87     2952.00     58.93 o 
  -7   6  11       20.50       15.34     10.25 o 
  -6   6  11     2258.94     2234.38     51.12 o 
  -5   6  11       37.49       36.52     12.01 o 
  -4   6  11      764.76      718.23     26.01 o 
  -3   6  11        0.44        2.57      8.82 o 
  -2   6  11     1936.85     2039.36     39.79 o 
  -1   6  11     1671.93     1657.47     36.38 o 
   0   6  11     2363.01     2428.49     46.36 o 
   1   6  11      340.08      261.07     16.13 o 
   2   6  11     4500.63     4421.10     53.81 o 
   3   6  11       41.58       30.83     10.14 o 
   4   6  11      485.63      531.94     20.78 o 
   5   6  11        5.13       -5.31      8.65 o 
   6   6  11     1546.45     1381.83     37.22 o 
   7   6  11       77.35       94.74     14.77 o 
   8   6  11       54.06       40.24     14.72 o 
   9   6  11      254.50      197.70     22.57 o 
 -10   7  11      423.35      410.62     30.09 o 
  -9   7  11      181.81      183.16     51.16 o 
  -8   7  11      673.29      631.76     32.99 o 
  -7   7  11       12.16       29.21     11.17 o 
  -6   7  11     3899.28     3718.30     72.24 o 
  -5   7  11     1066.24     1065.93     34.87 o 
  -4   7  11     2412.14     2476.69     46.18 o 
  -3   7  11       67.69       51.71     10.80 o 
  -2   7  11     1459.33     1480.86     59.20 o 
  -1   7  11      721.28      680.50     24.19 o 
   0   7  11     5002.52     4657.70     70.79 o 
   1   7  11      833.94      898.42     26.14 o 
   2   7  11     1204.80     1124.50     29.55 o 
   3   7  11      109.91       96.63     11.92 o 
   4   7  11     2385.08     2455.85     54.20 o 
   5   7  11      130.04      169.16     18.90 o 
   6   7  11      635.60      714.22     26.46 o 
   7   7  11      556.88      608.44     26.30 o 
   8   7  11     1907.61     1789.07     47.52 o 
   9   7  11      551.39      602.62     30.01 o 
 -10   8  11      134.05      154.65     24.03 o 
  -9   8  11      563.14      569.70     37.58 o 
  -8   8  11      279.65      340.17     57.65 o 
  -7   8  11     1434.15     1481.95     47.94 o 
  -6   8  11      407.70      407.00     22.86 o 
  -5   8  11      608.19      598.14     27.87 o 
  -4   8  11     2630.28     2726.82     47.35 o 
  -3   8  11     1290.64     1168.71     41.04 o 
  -2   8  11      427.41      377.07     18.75 o 
  -1   8  11        0.01       14.31      9.71 o 
   0   8  11      130.89      139.98     14.86 o 
   1   8  11     2511.12     2598.55     45.87 o 
   2   8  11     1656.26     1712.75     30.17 o 
   3   8  11      496.98      493.16     17.66 o 
   4   8  11      685.00      617.97     22.48 o 
   5   8  11     1371.55     1290.61     31.59 o 
   6   8  11     1344.03     1482.97     36.60 o 
   7   8  11      819.20      842.84     29.09 o 
   8   8  11      150.55      176.06     19.94 o 
   9   8  11      138.48       92.44     18.27 o 
 -10   9  11      356.67      368.69     33.76 o 
  -9   9  11     1039.89     1011.23     49.58 o 
  -8   9  11      342.73      340.73     36.27 o 
  -7   9  11        1.83       -1.47     10.03 o 
  -6   9  11      255.28      282.84     20.71 o 
  -5   9  11     2124.92     1895.29     76.13 o 
  -4   9  11      878.09      876.01     74.72 o 
  -3   9  11       51.20       93.03     12.05 o 
  -2   9  11       83.63       64.08     11.84 o 
  -1   9  11     3932.08     3917.22     63.21 o 
   0   9  11      309.05      334.39     19.74 o 
   1   9  11       25.51        8.75     10.51 o 
   2   9  11      152.63      213.94     13.01 o 
   3   9  11     1365.16     1355.49     27.78 o 
   4   9  11     1082.56     1008.81     27.71 o 
   5   9  11      390.99      335.57     18.87 o 
   6   9  11      344.90      379.17     22.42 o 
   7   9  11     1163.25     1142.79     25.86 o 
   8   9  11        2.91      -14.70     14.70 o 
  -9  10  11      815.00      829.44     47.37 o 
  -8  10  11      205.15      231.05     30.18 o 
  -7  10  11     1148.64     1109.37     84.64 o 
  -6  10  11      437.10      459.09     29.84 o 
  -5  10  11        0.43        1.67     11.70 o 
  -4  10  11     1919.52     1672.13     48.38 o 
  -3  10  11     4612.73     4590.97     74.53 o 
  -2  10  11        4.00        5.95     11.97 o 
  -1  10  11       13.17        1.84      9.62 o 
   0  10  11      303.42      247.13     19.27 o 
   1  10  11     1359.08     1319.90     32.65 o 
   2  10  11      117.46      123.10     11.11 o 
   3  10  11     1134.13     1218.90     26.46 o 
   4  10  11      415.13      426.74     20.16 o 
   5  10  11     2175.36     2124.00     55.11 o 
   6  10  11      131.16      138.15     16.32 o 
   7  10  11      754.70      730.62     38.41 o 
   8  10  11        0.24       -2.58     15.90 o 
  -9  11  11      905.97      844.71     49.68 o 
  -8  11  11        0.24       -7.57     17.60 o 
  -7  11  11      141.49      106.98     16.00 o 
  -6  11  11        8.95      -11.12     11.12 o 
  -5  11  11     1930.53     2026.21     54.61 o 
  -4  11  11       10.19       20.27     13.41 o 
  -3  11  11       67.77       67.01     11.83 o 
  -2  11  11      256.92      266.98     18.04 o 
  -1  11  11     1488.59     1355.74     35.46 o 
   0  11  11        1.86        2.90     10.40 o 
   1  11  11      316.29      269.34     22.32 o 
   2  11  11       39.48       10.70     10.33 o 
   3  11  11     2548.95     2700.00     41.13 o 
   4  11  11      102.69      151.44     14.75 o 
   5  11  11     1999.08     2037.73     40.73 o 
   6  11  11       51.79       77.01     11.57 o 
   7  11  11      442.41      451.05     32.64 o 
   8  11  11        6.71       10.75     17.10 o 
  -9  12  11        2.80        1.58     24.05 o 
  -8  12  11       32.60       56.33     25.96 o 
  -7  12  11      458.27      458.65     26.41 o 
  -6  12  11       45.11       20.37     13.53 o 
  -5  12  11       71.82      107.01     17.66 o 
  -4  12  11      267.35      241.24     23.59 o 
  -3  12  11     7899.89     7684.22    101.50 o 
  -2  12  11     1686.51     1750.44     36.14 o 
  -1  12  11      810.51      750.58     27.46 o 
   0  12  11       78.51       51.78     12.61 o 
   1  12  11      105.46      143.81     25.64 o 
   2  12  11      248.47      222.07     17.32 o 
   3  12  11      929.73      888.70     27.83 o 
   4  12  11       57.14       65.38     12.53 o 
   5  12  11     2082.60     2024.67     38.28 o 
   6  12  11      594.21      527.92     19.28 o 
   7  12  11     1111.53     1086.38     61.09 o 
  -8  13  11      436.08      442.54     26.55 o 
  -7  13  11      398.16      440.07     27.48 o 
  -6  13  11     1199.92     1210.09     43.32 o 
  -5  13  11     1673.00     1567.33     49.97 o 
  -4  13  11      925.62      860.08     52.50 o 
  -3  13  11        7.60       11.66     10.21 o 
  -2  13  11       35.75       21.06     11.80 o 
  -1  13  11      766.84      839.98     29.88 o 
   0  13  11      718.05      690.67     28.32 o 
   1  13  11       45.56       27.95     14.13 o 
   2  13  11      941.60      938.60     35.53 o 
   3  13  11      836.81      837.87     23.45 o 
   4  13  11     1449.08     1484.37     46.10 o 
   5  13  11     1141.50     1134.45     40.99 o 
   6  13  11      232.53      250.25     27.06 o 
   7  13  11      489.91      508.54     35.16 o 
  -8  14  11      415.67      449.34     31.21 o 
  -7  14  11     1331.34     1304.04     70.61 o 
  -6  14  11        1.66        4.08     15.10 o 
  -5  14  11      391.54      367.42     28.59 o 
  -4  14  11     2072.44     2005.82     58.74 o 
  -3  14  11      281.47      302.12     20.42 o 
  -2  14  11     1165.77     1170.48     37.43 o 
  -1  14  11      248.31      217.42     18.57 o 
   0  14  11       34.59       47.55     15.00 o 
   1  14  11      790.69      847.13     36.20 o 
   2  14  11      662.93      709.21     26.93 o 
   3  14  11      634.18      603.64     18.81 o 
   4  14  11      828.33      892.36     25.79 o 
   5  14  11      284.53      310.36     20.55 o 
   6  14  11     1319.32     1244.99     48.80 o 
  -7  15  11       16.26       -5.74     14.24 o 
  -6  15  11     1630.98     1556.57     51.59 o 
  -5  15  11        6.07        2.84     15.07 o 
  -4  15  11      817.65      789.61     39.20 o 
  -3  15  11      200.32      204.17     16.74 o 
  -2  15  11       59.57       53.42     13.45 o 
  -1  15  11     1178.86     1068.94     34.52 o 
   0  15  11     1773.19     1735.50     43.49 o 
   1  15  11      409.70      442.21     31.43 o 
   2  15  11      381.88      366.84     21.75 o 
   3  15  11      315.13      279.44     19.88 o 
   4  15  11     1232.45     1258.24     31.19 o 
   5  15  11       39.53       37.36      9.94 o 
   6  15  11       39.36       46.09     19.53 o 
  -6  16  11      783.30      842.44     40.64 o 
  -5  16  11        0.02       12.68     15.51 o 
  -4  16  11      633.13      554.96     35.01 o 
  -3  16  11       70.70       76.02     14.55 o 
  -2  16  11      483.82      454.50     24.21 o 
  -1  16  11      189.50      218.10     34.72 o 
   0  16  11      638.26      631.14     42.66 o 
   1  16  11       55.18       44.77     15.03 o 
   2  16  11     2533.41     2527.97     59.14 o 
   3  16  11       55.77       40.71     14.14 o 
   4  16  11      262.27      309.86     15.24 o 
   5  16  11        8.25       12.06      9.08 o 
  -6  17  11     1268.99     1339.48     51.55 o 
  -5  17  11      145.03      138.40     23.06 o 
  -4  17  11      302.41      344.96     33.88 o 
  -3  17  11       36.21       26.32     12.48 o 
  -2  17  11      824.27      827.54     34.71 o 
  -1  17  11        4.38      -12.31     12.31 o 
   0  17  11     3440.53     3540.08     89.17 o 
   1  17  11       38.43       45.79     14.47 o 
   2  17  11      123.55      105.78     15.57 o 
   3  17  11       21.18       18.50     13.11 o 
   4  17  11      418.60      451.86     15.55 o 
  -5  18  11      382.66      415.51     33.69 o 
  -4  18  11      601.07      586.37     38.90 o 
  -3  18  11      448.78      491.99     27.44 o 
  -2  18  11      340.36      391.79     26.58 o 
  -1  18  11        0.09      -13.13     13.13 o 
   0  18  11      330.73      307.27     27.10 o 
   1  18  11      127.47      103.47     18.98 o 
   2  18  11     1210.36     1272.10     39.95 o 
   3  18  11      427.38      427.96     25.09 o 
   4  18  11      175.58      178.26     17.00 o 
  -3  19  11      117.91      107.21     22.04 o 
  -2  19  11      255.68      230.62     23.46 o 
  -1  19  11     1200.30     1200.59     64.70 o 
   0  19  11      409.78      417.96     30.40 o 
   1  19  11      198.65      192.42     20.50 o 
   2  19  11      340.70      332.63     25.99 o 
 -10   0  12      716.74      770.50     54.22 o 
  -8   0  12     1972.40     1902.96     82.47 o 
  -6   0  12      112.49      105.32     14.82 o 
  -4   0  12     6947.83     6857.12    135.74 o 
  -2   0  12      892.09     1077.78     44.81 o 
   0   0  12     2686.20     2865.12     70.02 o 
   2   0  12        9.61      -12.09     12.09 o 
   4   0  12     6457.08     6093.13    118.69 o 
   6   0  12     2667.77     2578.45     60.73 o 
   8   0  12      268.09      250.70     38.25 o 
 -10   1  12      845.32      842.86    110.34 o 
  -9   1  12        6.65        2.88     14.24 o 
  -8   1  12      727.10      754.65     35.53 o 
  -7   1  12      259.06      312.50     24.77 o 
  -6   1  12      897.60      838.14     21.76 o 
  -5   1  12      252.32      263.16     15.01 o 
  -4   1  12      216.92      233.94     15.70 o 
  -3   1  12      249.32      248.97     16.79 o 
  -2   1  12     7547.72     7152.94    110.55 o 
  -1   1  12       34.93       53.45     10.69 o 
   0   1  12     1491.48     1430.21     35.34 o 
   1   1  12      405.76      357.78     18.31 o 
   2   1  12     1113.67     1052.09     29.03 o 
   3   1  12      493.66      669.48     25.29 o 
   4   1  12      317.95      342.25     20.45 o 
   5   1  12        0.07       13.48     14.00 o 
   6   1  12     2232.37     2274.51     43.80 o 
   7   1  12       48.33       63.96     11.50 o 
   8   1  12       16.16        0.55     10.06 o 
   9   1  12        0.16       -9.78      9.78 o 
 -10   2  12      619.44      635.47     34.90 o 
  -9   2  12      422.21      423.15     28.58 o 
  -8   2  12     1022.99     1044.72     41.74 o 
  -7   2  12        0.45       21.92      9.83 o 
  -6   2  12      365.09      410.83     21.27 o 
  -5   2  12     1041.36     1099.36     29.95 o 
  -4   2  12     3641.13     3633.05     60.08 o 
  -3   2  12        5.06       -0.62      9.30 o 
  -2   2  12      190.40      268.29     18.88 o 
  -1   2  12      408.93      383.28     19.35 o 
   0   2  12     4932.57     4741.36     65.48 o 
   1   2  12       58.47       58.06     11.11 o 
   2   2  12      447.95      531.90     19.11 o 
   3   2  12     1663.31     1732.96     38.58 o 
   4   2  12     2411.51     2501.10     53.42 o 
   5   2  12      897.31      757.30     27.54 o 
   6   2  12       41.54       39.09     12.94 o 
   7   2  12        0.12        5.96      9.46 o 
   8   2  12     1581.35     1666.92     36.28 o 
   9   2  12      254.07      246.42     16.48 o 
 -10   3  12      178.35      144.71     20.73 o 
  -9   3  12     1144.82     1120.93     43.45 o 
  -8   3  12      834.99      774.97     26.79 o 
  -7   3  12     1353.41     1425.23     37.89 o 
  -6   3  12     1881.62     1779.51     44.55 o 
  -5   3  12      271.62      258.53     28.11 o 
  -4   3  12       13.19       14.81     12.59 o 
  -3   3  12     3986.05     3720.55     63.02 o 
  -2   3  12      909.61      907.38     29.29 o 
  -1   3  12     1461.64     1469.13     34.80 o 
   0   3  12       83.64       56.16     11.71 o 
   1   3  12     1112.04     1115.67     29.46 o 
   2   3  12     2658.78     2643.03     42.02 o 
   3   3  12     1357.70     1274.89     33.49 o 
   4   3  12      379.44      318.07     22.19 o 
   5   3  12      262.46      254.43     17.49 o 
   6   3  12     1788.34     1617.91     51.83 o 
   7   3  12     1107.18      979.77     28.83 o 
   8   3  12       68.12       75.77     12.58 o 
   9   3  12        5.85       -1.27     12.89 o 
 -10   4  12        0.44       29.70     21.38 o 
  -9   4  12      587.82      707.09     53.84 o 
  -8   4  12       20.46        0.32     14.68 o 
  -7   4  12      305.16      305.29     19.73 o 
  -6   4  12       15.67       15.33     11.45 o 
  -5   4  12     2365.43     2303.43     42.20 o 
  -4   4  12      536.44      476.85     25.24 o 
  -3   4  12       11.98       14.44      9.34 o 
  -2   4  12       29.80       51.68     23.15 o 
  -1   4  12      145.98      183.13     15.38 o 
   0   4  12      175.42      204.31     16.63 o 
   1   4  12     2314.65     2203.42     42.19 o 
   2   4  12       83.69       82.59     10.61 o 
   3   4  12     2727.32     2556.95     72.17 o 
   4   4  12      508.95      464.78     25.11 o 
   5   4  12     1600.11     1788.92     37.71 o 
   6   4  12        4.87      -10.28     10.28 o 
   7   4  12       31.42       21.53     12.31 o 
   8   4  12      301.12      300.47     18.84 o 
   9   4  12     1448.56     1486.35     47.78 o 
 -10   5  12        0.52        4.33     19.09 o 
  -9   5  12        5.89       -7.36      9.44 o 
  -8   5  12        5.02       15.98     11.04 o 
  -7   5  12     3369.22     3363.26     81.84 o 
  -6   5  12      111.31      123.58     15.87 o 
  -5   5  12      672.12      644.14     47.79 o 
  -4   5  12        0.26       -5.62      8.25 o 
  -3   5  12      769.94      798.44     33.75 o 
  -2   5  12      148.94      167.79     15.56 o 
  -1   5  12      304.73      338.04     18.64 o 
   0   5  12      371.28      362.03     23.82 o 
   1   5  12     2730.07     2531.11     45.91 o 
   2   5  12      199.77      151.91     12.39 o 
   3   5  12     2552.72     2567.20     48.48 o 
   4   5  12        4.45       14.96      9.97 o 
   5   5  12      443.11      470.89     21.29 o 
   6   5  12       59.61       94.36     14.51 o 
   7   5  12     1153.14     1170.67     36.87 o 
   8   5  12       23.06       13.68     10.92 o 
   9   5  12        1.60      -14.11     14.11 o 
 -10   6  12        2.64        2.29     25.20 o 
  -9   6  12      922.37      909.42     48.04 o 
  -8   6  12       79.12       64.86     13.31 o 
  -7   6  12      180.45      203.29     18.16 o 
  -6   6  12       11.42      -11.89     12.52 o 
  -5   6  12     3368.70     3279.48     68.52 o 
  -4   6  12      670.00      685.61     29.43 o 
  -3   6  12        2.34       -3.96      8.51 o 
  -2   6  12      655.91      554.83     21.87 o 
  -1   6  12      982.29     1077.67     30.50 o 
   0   6  12      350.95      325.90     17.79 o 
   1   6  12     3749.25     3595.75     62.50 o 
   2   6  12      323.73      318.64     15.51 o 
   3   6  12     1638.66     1659.51     36.44 o 
   4   6  12      339.94      329.69     18.41 o 
   5   6  12     1009.54      866.77     31.94 o 
   6   6  12      335.87      318.36     20.71 o 
   7   6  12        6.27       -3.62     11.73 o 
   8   6  12        6.18       11.74      9.97 o 
 -10   7  12        0.25       24.44     30.55 o 
  -9   7  12       22.60       -4.46     14.86 o 
  -8   7  12      550.39      563.25     31.25 o 
  -7   7  12     2794.61     2613.37     58.57 o 
  -6   7  12      499.63      500.06     35.61 o 
  -5   7  12      451.28      466.48     25.73 o 
  -4   7  12        2.69       11.73      8.81 o 
  -3   7  12     1299.92     1357.27     34.97 o 
  -2   7  12       57.34       55.78     11.30 o 
  -1   7  12      570.16      517.94     22.74 o 
   0   7  12      451.83      422.63     21.83 o 
   1   7  12     1833.38     1759.66     42.61 o 
   2   7  12      302.87      287.39     23.41 o 
   3   7  12     3547.24     3572.67     57.03 o 
   4   7  12      163.70      228.70     16.45 o 
   5   7  12      907.87      992.56     29.07 o 
   6   7  12      450.84      537.64     24.78 o 
   7   7  12     1714.82     1776.12     48.94 o 
   8   7  12       13.40        7.14     16.79 o 
  -9   8  12      456.50      507.08     35.93 o 
  -8   8  12      724.27      722.73     29.62 o 
  -7   8  12      500.39      473.69     28.56 o 
  -6   8  12       29.02       34.81     14.65 o 
  -5   8  12     1788.16     1852.96     50.20 o 
  -4   8  12     1766.79     1753.33     49.66 o 
  -3   8  12      691.09      608.41     26.78 o 
  -2   8  12       20.93       23.65     10.25 o 
  -1   8  12      707.27      621.39     39.15 o 
   0   8  12     2614.62     2806.30     78.57 o 
   1   8  12     1651.68     1793.38     42.56 o 
   2   8  12     1242.84     1150.56     31.99 o 
   3   8  12      418.17      447.25     19.05 o 
   4   8  12      892.57      785.41     29.68 o 
   5   8  12      745.88      864.50     27.67 o 
   6   8  12        9.86       13.61     11.84 o 
   7   8  12        0.07       15.56     12.49 o 
   8   8  12     1213.11     1292.38     52.92 o 
  -9   9  12        4.50        5.55     17.60 o 
  -8   9  12      754.58      743.81     30.73 o 
  -7   9  12      263.18      294.06     21.91 o 
  -6   9  12     1786.58     1597.59     46.30 o 
  -5   9  12      268.61      301.39     23.25 o 
  -4   9  12       17.93        2.30     11.76 o 
  -3   9  12      320.86      352.52     30.56 o 
  -2   9  12     2094.95     2124.35     44.10 o 
  -1   9  12       21.94       -8.08      9.68 o 
   0   9  12       68.44       99.48     14.40 o 
   1   9  12      251.06      348.38     21.70 o 
   2   9  12     2481.03     2343.07     42.76 o 
   3   9  12       84.83       74.53     11.40 o 
   4   9  12      735.06      714.39     25.43 o 
   5   9  12      116.55      104.96     14.01 o 
   6   9  12     2298.22     2210.49     50.55 o 
   7   9  12        4.13       -3.50     11.08 o 
   8   9  12        3.02       -4.89     16.86 o 
  -9  10  12      144.19      153.96     27.77 o 
  -8  10  12      601.48      588.92     28.76 o 
  -7  10  12      119.12       75.02     15.23 o 
  -6  10  12      169.03      144.20     18.29 o 
  -5  10  12      541.77      494.23     32.72 o 
  -4  10  12     3802.88     3806.67     81.45 o 
  -3  10  12      466.71      523.97     24.24 o 
  -2  10  12      106.15      130.08     17.38 o 
  -1  10  12        5.31       -9.54      9.54 o 
   0  10  12     1415.71     1377.17     37.20 o 
   1  10  12      165.40      178.28     17.90 o 
   2  10  12        3.79        4.95     13.29 o 
   3  10  12      136.49      144.03     12.71 o 
   4  10  12     3694.58     3884.60     59.88 o 
   5  10  12      637.96      680.28     25.61 o 
   6  10  12      529.10      566.68     27.22 o 
   7  10  12      139.77      126.00     11.08 o 
  -8  11  12      254.61      231.08     20.80 o 
  -7  11  12      236.36      197.36     20.26 o 
  -6  11  12      842.09      906.74     36.85 o 
  -5  11  12      154.48      150.81     19.95 o 
  -4  11  12      144.53      203.33     22.06 o 
  -3  11  12      623.66      643.67     28.88 o 
  -2  11  12     4506.94     4354.19     70.12 o 
  -1  11  12      188.02      139.62     15.87 o 
   0  11  12        2.05        0.96     10.57 o 
   1  11  12      468.89      496.08     37.81 o 
   2  11  12     1899.43     2001.37     53.77 o 
   3  11  12       50.11       41.22     13.72 o 
   4  11  12      626.42      644.97     26.75 o 
   5  11  12      266.35      295.89     19.42 o 
   6  11  12     1705.88     1767.07     37.85 o 
   7  11  12       13.25       20.21     18.20 o 
  -8  12  12      127.50       96.79     16.82 o 
  -7  12  12       19.61       17.93     13.99 o 
  -6  12  12      460.80      435.45     28.33 o 
  -5  12  12      111.70       88.48     18.40 o 
  -4  12  12     2534.27     2423.29     64.58 o 
  -3  12  12      279.77      324.23     20.25 o 
  -2  12  12       62.16       53.69     15.68 o 
  -1  12  12       24.36       20.31     11.93 o 
   0  12  12      765.26      757.37     38.01 o 
   1  12  12      153.96      133.22     18.85 o 
   2  12  12      459.16      483.39     29.87 o 
   3  12  12      439.71      444.27     17.78 o 
   4  12  12     2814.63     2880.45     47.90 o 
   5  12  12      243.47      234.97     19.02 o 
   6  12  12      362.15      364.92     20.93 o 
   7  12  12      436.98      414.96     33.90 o 
  -7  13  12      158.52      177.06     21.98 o 
  -6  13  12      737.04      764.21     36.66 o 
  -5  13  12      100.66      113.69     27.74 o 
  -4  13  12        8.08       12.36     14.91 o 
  -3  13  12     1167.66     1230.67     35.87 o 
  -2  13  12     2936.94     2938.20     56.37 o 
  -1  13  12     1810.74     1735.86     51.33 o 
   0  13  12        8.01       20.63     12.30 o 
   1  13  12      593.31      584.15     31.52 o 
   2  13  12      640.82      700.82     38.36 o 
   3  13  12      339.90      407.20     22.83 o 
   4  13  12       18.60        7.55      9.76 o 
   5  13  12      292.18      293.62     32.11 o 
   6  13  12     1310.57     1323.55     30.34 o 
  -7  14  12      149.26      174.68     22.47 o 
  -6  14  12       52.60       29.93     16.73 o 
  -5  14  12     2207.73     2283.01     64.05 o 
  -4  14  12       53.32       47.06     17.35 o 
  -3  14  12      879.31      901.52     31.91 o 
  -2  14  12      385.46      396.34     22.65 o 
  -1  14  12      180.79      141.01     15.46 o 
   0  14  12     1113.38     1223.57     41.95 o 
   1  14  12      353.13      361.36     27.09 o 
   2  14  12       31.32       56.03     17.57 o 
   3  14  12     1490.99     1530.68     39.43 o 
   4  14  12       25.70       22.14     11.40 o 
   5  14  12     1613.96     1615.15     36.59 o 
   6  14  12       25.00       91.48     24.06 o 
  -6  15  12      274.58      302.49     27.61 o 
  -5  15  12       18.72        5.15     16.26 o 
  -4  15  12       72.75       31.31     18.54 o 
  -3  15  12      977.59     1022.39     34.38 o 
  -2  15  12       72.00       70.31     14.03 o 
  -1  15  12      133.63      143.37     17.79 o 
   0  15  12       94.17      123.95     19.90 o 
   1  15  12     1203.43     1196.39     44.41 o 
   2  15  12      502.43      535.26     27.82 o 
   3  15  12      843.34      825.43     33.52 o 
   4  15  12        0.04       -8.58      8.58 o 
   5  15  12      255.07      283.33     17.14 o 
  -6  16  12      104.24      109.80     22.00 o 
  -5  16  12     1082.48     1171.36     48.82 o 
  -4  16  12       61.55       54.52     18.62 o 
  -3  16  12       72.37       70.31     14.56 o 
  -2  16  12       27.55       27.60     12.75 o 
  -1  16  12      785.65      834.27     36.24 o 
   0  16  12       48.01        2.22     15.08 o 
   1  16  12     3082.53     3306.46     75.94 o 
   2  16  12        0.04       -1.95     13.04 o 
   3  16  12       48.19       66.18     15.66 o 
   4  16  12       22.59       18.27     13.11 o 
  -5  17  12      465.23      419.36     33.81 o 
  -4  17  12      138.11      148.46     24.04 o 
  -3  17  12      338.25      292.41     24.03 o 
  -2  17  12      148.52      137.31     19.34 o 
  -1  17  12       44.58       58.43     17.23 o 
   0  17  12       40.75       23.84     16.24 o 
   1  17  12      777.33      808.17     39.45 o 
   2  17  12       21.04        4.71     13.07 o 
   3  17  12     1036.00     1016.50     40.34 o 
  -3  18  12        3.20        7.32     22.02 o 
  -2  18  12      299.58      370.51     30.64 o 
  -1  18  12      296.22      333.59     31.05 o 
   0  18  12      525.22      502.62     40.01 o 
   1  18  12      679.75      680.37     50.59 o 
   2  18  12       44.22       63.73     16.48 o 
  -9   0  13      471.46      412.36     42.76 o 
  -7   0  13      583.41      604.03     48.87 o 
  -5   0  13      237.80      265.85     36.65 o 
  -3   0  13     1093.04      987.57     43.98 o 
  -1   0  13      830.30      855.24     43.20 o 
   1   0  13      736.04      779.34     37.90 o 
   3   0  13     2589.77     2488.28    120.86 o 
   5   0  13      264.33      285.16     38.34 o 
   7   0  13      683.69      610.78     57.81 o 
 -10   1  13       29.27       35.73     32.84 o 
  -9   1  13      786.98      838.83    123.33 o 
  -8   1  13        6.45       -8.52     14.01 o 
  -7   1  13      526.85      503.14     27.34 o 
  -6   1  13      451.63      496.25     25.79 o 
  -5   1  13     1214.49     1231.15     45.46 o 
  -4   1  13     1318.86     1364.86     34.82 o 
  -3   1  13     4065.34     3895.67     66.98 o 
  -2   1  13     1540.83     1323.80     32.79 o 
  -1   1  13       92.32      112.76     15.76 o 
   0   1  13        9.69        7.00      9.99 o 
   1   1  13     3231.09     3098.35     52.67 o 
   2   1  13       56.64       24.67      9.22 o 
   3   1  13      383.14      347.00     20.95 o 
   4   1  13     1198.42     1231.56     35.26 o 
   5   1  13     3062.94     3147.37     73.00 o 
   6   1  13      581.92      644.10     46.62 o 
   7   1  13      123.67      149.51     15.72 o 
   8   1  13       36.47        9.94     11.50 o 
 -10   2  13      454.23      426.14     53.45 o 
  -9   2  13      365.07      433.27     30.76 o 
  -8   2  13      183.19      214.90     25.20 o 
  -7   2  13     1501.38     1492.48     39.63 o 
  -6   2  13     1666.30     1660.80     43.95 o 
  -5   2  13     1448.54     1452.15     33.67 o 
  -4   2  13       22.49       32.03     10.64 o 
  -3   2  13     1187.98     1207.74     35.25 o 
  -2   2  13      568.10      571.62     28.88 o 
  -1   2  13     1319.73     1271.05     37.13 o 
   0   2  13     1333.96     1331.52     35.72 o 
   1   2  13      609.03      545.55     22.90 o 
   2   2  13     1163.89     1260.11     28.99 o 
   3   2  13     2890.36     3031.60     65.75 o 
   4   2  13      881.48      848.59     33.55 o 
   5   2  13       69.71       74.85     19.02 o 
   6   2  13       59.15       84.94     15.68 o 
   7   2  13     1186.37     1361.42     34.52 o 
   8   2  13      217.36      296.67     20.17 o 
 -10   3  13      201.61      179.72     33.98 o 
  -9   3  13     1176.02     1196.36     47.52 o 
  -8   3  13     1474.81     1318.17     49.58 o 
  -7   3  13     1187.15     1187.00     46.00 o 
  -6   3  13       14.94       18.24     12.20 o 
  -5   3  13       54.03       52.07     10.48 o 
  -4   3  13     1436.02     1334.75     35.27 o 
  -3   3  13      431.39      420.90     21.24 o 
  -2   3  13      137.28      129.47     15.16 o 
  -1   3  13     2504.57     2457.59     53.00 o 
   0   3  13     3333.26     3350.71     59.45 o 
   1   3  13     2983.52     3181.82     58.64 o 
   2   3  13      973.44      932.62     25.17 o 
   3   3  13      700.13      630.87     32.00 o 
   4   3  13     1258.17     1337.25     40.52 o 
   5   3  13      340.48      304.06     27.28 o 
   6   3  13      319.29      264.50     20.41 o 
   7   3  13        0.69       -7.03     11.77 o 
   8   3  13      201.17      168.30     17.07 o 
  -9   4  13       28.98       18.22     16.49 o 
  -8   4  13      141.87      117.84     15.13 o 
  -7   4  13      269.87      263.31     21.75 o 
  -6   4  13     3732.66     3607.16     80.94 o 
  -5   4  13       85.78       92.92     16.09 o 
  -4   4  13      214.35      209.15     19.07 o 
  -3   4  13        0.75        9.11     12.90 o 
  -2   4  13     1438.59     1515.94     39.66 o 
  -1   4  13      361.16      332.41     19.34 o 
   0   4  13     1994.21     1897.21     44.87 o 
   1   4  13       51.91       59.85     13.37 o 
   2   4  13     1838.36     1736.37     34.09 o 
   3   4  13        0.71       15.62     11.67 o 
   4   4  13     2053.13     2183.62     69.53 o 
   5   4  13        8.32       18.36     13.42 o 
   6   4  13      291.28      375.05     22.92 o 
   7   4  13      431.34      377.15     23.12 o 
   8   4  13     1076.01     1054.00     32.58 o 
  -9   5  13       53.09       36.24     16.81 o 
  -8   5  13     1630.83     1671.25     44.31 o 
  -7   5  13       72.29       80.86     15.17 o 
  -6   5  13       48.56       50.63     15.24 o 
  -5   5  13      261.06      289.92     24.06 o 
  -4   5  13     2870.28     2820.29     68.61 o 
  -3   5  13       16.58       15.77     10.45 o 
  -2   5  13       13.70        8.89     10.47 o 
  -1   5  13      432.67      449.19     21.91 o 
   0   5  13     2971.06     3103.63     57.34 o 
   1   5  13      130.09      134.88     17.54 o 
   2   5  13     2353.07     2378.29     43.18 o 
   3   5  13        7.50        1.92     11.06 o 
   4   5  13     1503.05     1544.22     43.31 o 
   5   5  13        6.23       26.07     11.14 o 
   6   5  13      341.25      339.88     21.87 o 
   7   5  13        6.33       22.52     13.71 o 
   8   5  13      350.32      376.59     25.20 o 
  -9   6  13       79.67       99.10     15.03 o 
  -8   6  13       45.98       77.85     21.79 o 
  -7   6  13        9.07        4.11     12.11 o 
  -6   6  13     4544.24     4388.61    160.36 o 
  -5   6  13        4.80       -0.62     12.11 o 
  -4   6  13       22.56       32.17     10.67 o 
  -3   6  13      260.62      288.38     20.86 o 
  -2   6  13     1542.05     1492.61     39.56 o 
  -1   6  13      108.72      123.76     15.73 o 
   0   6  13     1309.85     1257.74     47.12 o 
   1   6  13       86.07       81.14     14.68 o 
   2   6  13     1529.76     1692.36     35.23 o 
   3   6  13       20.58       28.13     10.98 o 
   4   6  13     1233.42     1035.20     37.01 o 
   5   6  13       22.68       26.76     11.51 o 
   6   6  13      790.17      723.17     29.02 o 
   7   6  13      124.69       91.65     16.36 o 
   8   6  13     1133.38     1291.45     44.05 o 
  -9   7  13      494.68      604.67     37.29 o 
  -8   7  13     1930.87     2003.32     51.17 o 
  -7   7  13      432.02      508.63     27.22 o 
  -6   7  13      633.03      536.60     28.41 o 
  -5   7  13       60.64       52.43     14.80 o 
  -4   7  13     1387.20     1410.70     34.86 o 
  -3   7  13      485.69      534.02     30.09 o 
  -2   7  13        0.42       -2.12     10.26 o 
  -1   7  13     1200.14     1243.68     34.71 o 
   0   7  13     1888.15     1841.26     54.46 o 
   1   7  13     1368.37     1313.34     37.39 o 
   2   7  13     4432.76     4336.57     62.18 o 
   3   7  13      233.91      301.13     19.92 o 
   4   7  13      487.67      496.98     28.04 o 
   5   7  13      123.48      146.13     15.62 o 
   6   7  13      267.15      268.57     20.82 o 
   7   7  13       13.63        9.72     13.17 o 
  -9   8  13        1.45      -14.32     16.39 o 
  -8   8  13       34.66       47.39     14.60 o 
  -7   8  13      617.39      589.08     29.72 o 
  -6   8  13     1234.79     1258.35     42.03 o 
  -5   8  13      533.91      511.07     28.76 o 
  -4   8  13       54.98       85.14     12.19 o 
  -3   8  13      173.68      134.34     18.52 o 
  -2   8  13      414.16      414.61     23.55 o 
  -1   8  13      515.78      569.15     25.17 o 
   0   8  13      368.40      402.67     20.86 o 
   1   8  13      360.37      397.49     23.59 o 
   2   8  13     2017.96     2032.38     48.37 o 
   3   8  13     1122.54     1104.30     32.73 o 
   4   8  13      585.87      704.16     35.80 o 
   5   8  13       44.73       40.80     14.90 o 
   6   8  13      584.96      686.52     28.37 o 
   7   8  13     1026.71     1014.56     35.58 o 
  -8   9  13       96.55      112.44     16.93 o 
  -7   9  13      524.01      464.30     27.54 o 
  -6   9  13       45.63       46.91     15.00 o 
  -5   9  13      134.43      129.75     23.42 o 
  -4   9  13     2194.23     2081.06     49.43 o 
  -3   9  13     2085.62     2166.27     54.03 o 
  -2   9  13      289.23      363.60     22.70 o 
  -1   9  13     1829.08     1898.76     43.84 o 
   0   9  13       50.50       43.47     11.72 o 
   1   9  13     2253.33     2191.35     67.02 o 
   2   9  13        3.08        9.01     14.20 o 
   3   9  13      271.78      280.30     20.17 o 
   4   9  13     1667.89     1640.01     37.94 o 
   5   9  13     1191.57     1177.83     33.19 o 
   6   9  13      387.93      409.15     25.33 o 
   7   9  13       14.46        2.89     13.18 o 
  -8  10  13       74.36       70.53     16.18 o 
  -7  10  13      716.26      721.45     52.34 o 
  -6  10  13      124.93      172.53     20.50 o 
  -5  10  13      984.66      988.88     48.23 o 
  -4  10  13      335.27      289.87     25.71 o 
  -3  10  13      119.73      152.61     16.53 o 
  -2  10  13      151.21      188.08     18.63 o 
  -1  10  13     1555.80     1392.35     38.20 o 
   0  10  13       18.60       18.03     12.20 o 
   1  10  13      304.61      282.14     21.69 o 
   2  10  13      293.75      248.03     24.33 o 
   3  10  13     2036.93     2045.31     43.89 o 
   4  10  13       18.78       12.23     10.24 o 
   5  10  13      621.93      660.19     26.45 o 
   6  10  13       55.57       42.47     15.24 o 
   7  10  13      334.86      364.80     17.90 o 
  -8  11  13      138.77      146.81     19.37 o 
  -7  11  13       86.38       91.05     17.66 o 
  -6  11  13       37.87       -1.43     24.50 o 
  -5  11  13     1457.97     1535.34     57.49 o 
  -4  11  13        8.47       24.96     15.10 o 
  -3  11  13     3272.74     3181.88     62.05 o 
  -2  11  13      156.08      164.10     18.59 o 
  -1  11  13      218.43      221.74     19.42 o 
   0  11  13      219.70      222.47     19.86 o 
   1  11  13      659.38      681.50     29.90 o 
   2  11  13        0.15        6.83     14.53 o 
   3  11  13      461.66      513.28     20.93 o 
   4  11  13       48.41       51.85     16.74 o 
   5  11  13     3271.32     3320.02     61.08 o 
   6  11  13       14.69       50.52     14.79 o 
  -7  12  13      418.50      449.84     29.63 o 
  -6  12  13      136.43      102.47     19.74 o 
  -5  12  13      507.80      471.68     35.94 o 
  -4  12  13       18.40       35.73     16.72 o 
  -3  12  13      623.34      624.11     27.40 o 
  -2  12  13        9.64       23.32     13.26 o 
  -1  12  13     3852.97     3920.23     82.52 o 
   0  12  13      455.24      463.25     31.82 o 
   1  12  13       34.43       35.13     15.21 o 
   2  12  13      228.04      201.59     23.76 o 
   3  12  13     1330.97     1379.46     48.19 o 
   4  12  13      417.62      419.84     25.50 o 
   5  12  13       56.68       60.32     15.96 o 
   6  12  13        0.09       -3.30     10.34 o 
  -7  13  13      286.68      295.93     26.48 o 
  -6  13  13       46.19       81.17     18.50 o 
  -5  13  13      521.90      465.57     32.02 o 
  -4  13  13     1823.07     1774.36     57.70 o 
  -3  13  13      203.68      256.81     19.54 o 
  -2  13  13     1318.66     1202.34     36.11 o 
  -1  13  13      590.58      594.76     28.10 o 
   0  13  13        0.69       -1.22     11.79 o 
   1  13  13     1225.25     1193.54     65.03 o 
   2  13  13      103.53       64.19     17.68 o 
   3  13  13       90.24       70.68     17.90 o 
   4  13  13      811.57      826.67     26.30 o 
   5  13  13      654.94      717.70     31.75 o 
  -6  14  13      953.77      956.45     63.45 o 
  -5  14  13      611.26      666.72     37.36 o 
  -4  14  13       88.52      101.72     26.78 o 
  -3  14  13        0.66        6.59     12.02 o 
  -2  14  13      996.96     1022.39     44.58 o 
  -1  14  13      282.63      314.86     23.02 o 
   0  14  13      885.13      988.61     40.23 o 
   1  14  13      394.76      442.35     30.58 o 
   2  14  13     1534.01     1567.56     57.98 o 
   3  14  13      493.90      551.54     30.26 o 
   4  14  13      335.13      360.47     17.11 o 
   5  14  13       18.27       15.91     14.84 o 
  -5  15  13       14.86       26.22     17.37 o 
  -4  15  13     1150.42     1123.08     48.85 o 
  -3  15  13      111.02      131.18     17.08 o 
  -2  15  13      152.33      148.34     20.98 o 
  -1  15  13       28.38       21.25     14.66 o 
   0  15  13     1566.84     1626.58     51.10 o 
   1  15  13      433.55      498.23     48.82 o 
   2  15  13     1776.23     1822.32     56.29 o 
   3  15  13       95.49       80.21     16.83 o 
   4  15  13      408.08      458.44     29.91 o 
  -4  16  13      115.15      115.95     23.82 o 
  -3  16  13       74.03       62.44     14.51 o 
  -2  16  13      166.00      164.81     20.46 o 
  -1  16  13        3.76      -13.64     13.64 o 
   0  16  13       55.72       36.91     17.41 o 
   1  16  13       60.78       32.82     17.33 o 
   2  16  13     1265.49     1297.40     49.88 o 
   3  16  13        0.14      -13.70     13.70 o 
  -3  17  13       69.76       83.80     27.15 o 
  -2  17  13        0.50      -17.99     20.94 o 
  -1  17  13      309.92      414.85     29.27 o 
   0  17  13     1346.78     1449.37     63.71 o 
   1  17  13      360.39      359.03     30.18 o 
  -8   0  14      298.49      263.45     38.18 o 
  -6   0  14        7.42       -1.36     11.71 o 
  -4   0  14     1944.84     1971.70     62.77 o 
  -2   0  14     6308.63     6152.30    137.69 o 
   0   0  14       35.50       23.50     19.03 o 
   2   0  14      504.49      553.10     35.37 o 
   4   0  14       87.61       94.02     38.50 o 
   6   0  14     2098.00     2029.11    189.76 o 
  -9   1  14      421.72      440.49     33.46 o 
  -8   1  14      143.27      134.35     22.36 o 
  -7   1  14      612.93      513.77     35.89 o 
  -6   1  14     1617.06     1597.55     34.83 o 
  -5   1  14        0.46        6.23     12.68 o 
  -4   1  14      837.26      833.89     28.67 o 
  -3   1  14       22.25       34.37     12.05 o 
  -2   1  14     1580.02     1728.42     44.10 o 
  -1   1  14       24.59       15.26     11.98 o 
   0   1  14     2465.37     2385.42     55.43 o 
   1   1  14      988.92     1007.10     33.16 o 
   2   1  14      380.78      395.70     18.72 o 
   3   1  14      216.96      218.46     19.10 o 
   4   1  14     2866.04     2926.58     57.65 o 
   5   1  14      129.80      179.93     23.98 o 
   6   1  14        0.20       -9.28     15.99 o 
   7   1  14       65.49       31.87     15.53 o 
  -9   2  14        4.96        6.11     23.67 o 
  -8   2  14     2174.47     2102.51     66.85 o 
  -7   2  14       74.54       94.81     14.44 o 
  -6   2  14     1423.55     1287.25     40.19 o 
  -5   2  14      833.55      829.77     34.72 o 
  -4   2  14      213.17      223.38     15.48 o 
  -3   2  14     2294.70     2185.70     48.43 o 
  -2   2  14     2854.23     2718.58     51.14 o 
  -1   2  14      407.70      432.09     25.00 o 
   0   2  14      972.10      952.80     34.83 o 
   1   2  14       29.58       34.41     13.97 o 
   2   2  14     2068.13     2096.21     39.10 o 
   3   2  14      204.98      260.21     20.27 o 
   4   2  14       47.21       27.14     17.45 o 
   5   2  14     1401.19     1365.73     49.61 o 
   6   2  14     1130.57     1264.99     49.58 o 
   7   2  14      241.54      263.00     23.91 o 
  -9   3  14     1438.10     1567.07     57.71 o 
  -8   3  14        6.39        6.11     19.85 o 
  -7   3  14       47.34       38.90     13.46 o 
  -6   3  14      599.30      605.00     28.74 o 
  -5   3  14     2397.43     2352.97     50.64 o 
  -4   3  14      298.16      265.29     18.33 o 
  -3   3  14        0.28       -2.19     10.55 o 
  -2   3  14       71.12       46.13     13.13 o 
  -1   3  14      823.62      825.22     32.36 o 
   0   3  14     2053.52     2060.75     51.33 o 
   1   3  14     1043.48      973.08     37.52 o 
   2   3  14        6.74       27.75     10.59 o 
   3   3  14     2751.69     2739.29     59.17 o 
   4   3  14       97.53       80.14     16.44 o 
   5   3  14      179.01      170.21     24.05 o 
   6   3  14       48.10       43.90     18.80 o 
   7   3  14       79.04       43.60     17.25 o 
  -9   4  14      537.80      593.63     55.74 o 
  -8   4  14     1142.09     1091.07     39.92 o 
  -7   4  14     1655.58     1679.26     46.43 o 
  -6   4  14       11.07       14.49     13.32 o 
  -5   4  14       89.81      109.18     21.49 o 
  -4   4  14       18.65       27.14     11.03 o 
  -3   4  14      727.61      725.33     28.24 o 
  -2   4  14      220.59      201.20     18.56 o 
  -1   4  14      150.40      146.05     18.08 o 
   0   4  14     1114.19     1184.48     38.93 o 
   1   4  14     3516.41     3309.92     92.21 o 
   2   4  14      662.84      681.12     29.77 o 
   3   4  14      660.78      769.54     29.65 o 
   4   4  14       52.35       14.17     14.12 o 
   5   4  14      572.19      671.60     33.28 o 
   6   4  14        0.37       -5.61     12.81 o 
   7   4  14       89.80       88.44     18.03 o 
  -8   5  14        5.75        5.55     12.16 o 
  -7   5  14      128.07      146.27     18.30 o 
  -6   5  14      171.38      199.82     33.60 o 
  -5   5  14     3717.67     3694.77     78.34 o 
  -4   5  14      122.82      121.63     14.67 o 
  -3   5  14        4.05       -9.83      9.83 o 
  -2   5  14       41.63       51.66     13.28 o 
  -1   5  14     2453.08     2443.18     72.54 o 
   0   5  14       34.69       14.75     11.85 o 
   1   5  14     1313.55     1259.94     37.59 o 
   2   5  14      178.57      142.30     18.26 o 
   3   5  14     1683.53     1814.11     43.58 o 
   4   5  14        5.24        4.20     13.20 o 
   5   5  14       50.68       67.94     17.74 o 
   6   5  14       11.30       12.71     17.08 o 
   7   5  14      636.69      609.04     51.14 o 
  -8   6  14       48.33       33.50     14.60 o 
  -7   6  14     3214.72     3059.22     68.31 o 
  -6   6  14      179.02      237.25     22.21 o 
  -5   6  14        3.18       23.34     13.68 o 
  -4   6  14       16.93        8.62     10.18 o 
  -3   6  14      607.09      606.86     35.93 o 
  -2   6  14      286.76      302.29     21.39 o 
  -1   6  14      340.96      338.73     22.57 o 
   0   6  14       93.97       96.12     15.31 o 
   1   6  14     3577.09     3575.54     66.41 o 
   2   6  14        0.28       -8.04     12.14 o 
   3   6  14      763.61      690.80     27.52 o 
   4   6  14      180.56      180.32     21.07 o 
   5   6  14       66.34       42.57     15.99 o 
   6   6  14        0.13       -7.22     13.29 o 
   7   6  14       68.12       88.59     19.29 o 
  -8   7  14       46.68       73.84     22.62 o 
  -7   7  14      207.30      244.72     21.91 o 
  -6   7  14      856.80      956.07     37.90 o 
  -5   7  14     2296.42     2248.39     87.00 o 
  -4   7  14      259.25      256.49     22.79 o 
  -3   7  14       68.39       94.89     14.95 o 
  -2   7  14      275.86      251.15     20.35 o 
  -1   7  14     1695.03     1710.65     46.73 o 
   0   7  14      599.76      546.67     26.54 o 
   1   7  14      232.76      242.92     21.08 o 
   2   7  14       80.04       72.21     15.81 o 
   3   7  14     1810.75     1838.99     43.30 o 
   4   7  14      211.25      267.09     23.80 o 
   5   7  14      156.25      159.83     18.99 o 
   6   7  14       93.51      102.21     17.71 o 
   7   7  14      304.51      363.49     40.47 o 
  -8   8  14     2086.17     2146.46     56.43 o 
  -7   8  14     1195.16     1282.43     45.25 o 
  -6   8  14     1085.77     1008.02     39.77 o 
  -5   8  14       42.49       49.23     21.16 o 
  -4   8  14       16.08        0.81     11.57 o 
  -3   8  14     1684.32     1648.60     70.54 o 
  -2   8  14      485.14      517.75     26.36 o 
  -1   8  14      126.10      149.44     18.45 o 
   0   8  14     1580.49     1664.39     43.33 o 
   1   8  14      554.00      568.62     28.18 o 
   2   8  14     2626.86     2613.06     57.74 o 
   3   8  14      260.64      312.88     19.73 o 
   4   8  14      818.92      875.63     41.03 o 
   5   8  14      571.48      631.25     28.71 o 
   6   8  14      454.67      533.31     43.02 o 
  -7   9  14        4.32       16.18     14.47 o 
  -6   9  14     1241.79     1191.19     49.30 o 
  -5   9  14      111.79      117.91     19.62 o 
  -4   9  14     1216.01     1156.21     44.43 o 
  -3   9  14      570.03      519.05     25.36 o 
  -2   9  14      238.44      309.73     22.83 o 
  -1   9  14     1005.31     1171.43     55.44 o 
   0   9  14     2016.42     2001.65     48.06 o 
   1   9  14        2.72        8.19     13.00 o 
   2   9  14       86.50       72.22     18.05 o 
   3   9  14      737.46      799.37     38.70 o 
   4   9  14      624.59      633.71     28.31 o 
   5   9  14       45.59       66.78     31.04 o 
   6   9  14       10.57      -14.15     14.15 o 
  -7  10  14       15.23       -0.63     14.12 o 
  -6  10  14       33.67       28.31     24.64 o 
  -5  10  14      303.68      279.22     25.59 o 
  -4  10  14     1330.72     1457.66     50.94 o 
  -3  10  14      783.38      829.00     34.28 o 
  -2  10  14     1450.06     1310.73     55.11 o 
  -1  10  14      494.43      493.11     25.74 o 
   0  10  14      475.46      475.13     30.07 o 
   1  10  14       24.98       25.94     13.98 o 
   2  10  14      552.65      566.43     33.03 o 
   3  10  14       25.02       17.09     16.02 o 
   4  10  14       62.65       45.53     14.42 o 
   5  10  14      625.10      613.22     36.35 o 
   6  10  14     1203.29     1325.66     71.78 o 
  -7  11  14       17.01       29.57     15.95 o 
  -6  11  14      149.12      180.59     31.05 o 
  -5  11  14       60.82       42.75     21.96 o 
  -4  11  14      556.32      508.71     33.41 o 
  -3  11  14       13.41       19.32     14.22 o 
  -2  11  14      388.24      390.56     25.40 o 
  -1  11  14      279.94      277.11     27.10 o 
   0  11  14     2619.14     2776.23     58.89 o 
   1  11  14      163.23      200.88     22.85 o 
   2  11  14       29.48       56.53     18.08 o 
   3  11  14        1.77        7.08     16.12 o 
   4  11  14     1062.93     1024.90     30.25 o 
   5  11  14        0.95       18.31     14.76 o 
  -6  12  14        2.42      -12.06     20.66 o 
  -5  12  14      121.77      123.17     42.35 o 
  -4  12  14      974.59      946.58     43.54 o 
  -3  12  14      360.68      384.24     23.52 o 
  -2  12  14     2028.88     1980.87     53.13 o 
  -1  12  14       59.40       62.72     15.42 o 
   0  12  14       96.23      143.65     18.84 o 
   1  12  14       53.85       71.43     18.12 o 
   2  12  14      419.50      372.80     30.00 o 
   3  12  14        4.92      -15.23     15.23 o 
   4  12  14      449.46      414.80     20.96 o 
   5  12  14       79.83       78.11     27.49 o 
  -5  13  14      321.92      311.92     29.33 o 
  -4  13  14      561.58      560.13     36.27 o 
  -3  13  14       42.75       59.72     14.56 o 
  -2  13  14      453.80      484.92     26.34 o 
  -1  13  14     1096.75     1136.75     37.72 o 
   0  13  14     1069.32      992.25     55.55 o 
   1  13  14      300.94      352.43     28.81 o 
   2  13  14      216.57      233.28     25.90 o 
   3  13  14      942.66      957.19     43.67 o 
   4  13  14      958.65     1008.18     54.92 o 
  -5  14  14       47.63       67.81     20.33 o 
  -4  14  14        4.80       -2.07     16.90 o 
  -3  14  14     1501.91     1532.00     66.02 o 
  -2  14  14       19.00       29.72     14.71 o 
  -1  14  14      374.23      460.48     27.13 o 
   0  14  14      685.74      664.23     35.18 o 
   1  14  14      591.04      712.57     67.38 o 
   2  14  14      576.47      639.02     37.48 o 
   3  14  14      354.66      374.20     31.87 o 
  -4  15  14      145.73      150.27     25.03 o 
  -3  15  14        6.10      -10.51     17.05 o 
  -2  15  14       25.66       11.04     14.42 o 
  -1  15  14      479.06      496.49     30.75 o 
   0  15  14        3.93      -14.51     14.51 o 
   1  15  14      294.03      270.52     27.53 o 
   2  15  14      122.95      132.45     23.24 o 
  -2  16  14       21.37        9.37     22.46 o 
  -1  16  14        2.92      -14.56     14.56 o 
   0  16  14       74.02       89.08     20.06 o 
  -7   0  15      121.16      171.82     36.65 o 
  -5   0  15      733.13      714.17     38.05 o 
  -3   0  15      151.01      226.03     36.65 o 
  -1   0  15     1976.22     1910.18     76.74 o 
   1   0  15      343.19      364.44     38.04 o 
   3   0  15     1545.24     1594.78     58.63 o 
   5   0  15     1698.95     1650.83     79.07 o 
  -8   1  15       16.91       24.48     17.79 o 
  -7   1  15      758.74      781.92     63.76 o 
  -6   1  15      266.67      264.22     18.63 o 
  -5   1  15      328.80      339.83     31.41 o 
  -4   1  15      557.47      561.98     25.46 o 
  -3   1  15     1169.48     1199.02     36.62 o 
  -2   1  15      365.23      358.41     28.00 o 
  -1   1  15     3324.59     3122.57     65.56 o 
   0   1  15      135.54      122.06     18.37 o 
   1   1  15      208.79      231.21     22.88 o 
   2   1  15      234.52      234.62     25.98 o 
   3   1  15      229.90      290.36     21.86 o 
   4   1  15       43.53       12.01     12.75 o 
   5   1  15      262.72      325.65     33.73 o 
   6   1  15      254.62      402.98     34.30 o 
  -8   2  15      657.16      645.64     39.78 o 
  -7   2  15       57.26       48.64     13.77 o 
  -6   2  15       11.94       19.27     13.23 o 
  -5   2  15      391.53      375.35     25.68 o 
  -4   2  15      510.28      478.34     23.65 o 
  -3   2  15      258.23      254.87     20.08 o 
  -2   2  15       90.76       82.82     15.71 o 
  -1   2  15     1646.28     1713.57     47.24 o 
   0   2  15      237.84      292.46     23.73 o 
   1   2  15      991.69      957.91     52.46 o 
   2   2  15        1.91       -9.89     11.39 o 
   3   2  15      310.26      309.81     22.32 o 
   4   2  15      833.58      823.43     35.68 o 
   5   2  15      195.37      259.12     28.75 o 
   6   2  15      399.60      422.89     34.61 o 
  -8   3  15      188.09      173.33     25.31 o 
  -7   3  15     1255.32     1239.81     47.26 o 
  -6   3  15      649.12      681.77     31.74 o 
  -5   3  15      256.40      254.62     17.67 o 
  -4   3  15      966.43      937.22     31.35 o 
  -3   3  15       69.34       83.82     14.84 o 
  -2   3  15     2505.89     2399.98     55.02 o 
  -1   3  15       23.72        9.44     13.10 o 
   0   3  15      139.36      127.76     18.79 o 
   1   3  15     1317.43     1316.92     43.85 o 
   2   3  15      835.97      856.53     34.12 o 
   3   3  15      764.51      748.09     33.10 o 
   4   3  15       11.15       -3.38     13.65 o 
   5   3  15        6.59      -15.03     15.03 o 
   6   3  15     1686.07     1694.11     59.03 o 
  -8   4  15     1559.40     1644.35     90.49 o 
  -7   4  15        3.69       10.32     12.62 o 
  -6   4  15       57.90       91.18     17.41 o 
  -5   4  15      619.23      614.36     24.23 o 
  -4   4  15     1452.00     1397.25     38.27 o 
  -3   4  15      428.74      434.98     24.19 o 
  -2   4  15       80.96      124.58     21.52 o 
  -1   4  15      273.19      310.44     23.32 o 
   0   4  15     2702.35     2522.03     59.73 o 
   1   4  15       73.80       78.26     15.81 o 
   2   4  15      961.84     1099.12     38.22 o 
   3   4  15       89.16       89.21     14.09 o 
   4   4  15      502.34      645.35     33.14 o 
   5   4  15        0.63      -15.42     15.42 o 
   6   4  15       18.08       -3.48     17.66 o 
  -8   5  15      592.79      602.73     29.51 o 
  -7   5  15      278.77      309.68     24.07 o 
  -6   5  15     2552.13     2546.89     63.34 o 
  -5   5  15       10.32       26.58     14.94 o 
  -4   5  15        4.94       -6.98     10.91 o 
  -3   5  15       72.69       90.92     15.29 o 
  -2   5  15      203.86      200.33     20.03 o 
  -1   5  15       51.28       65.67     15.38 o 
   0   5  15        4.82       -2.47     12.78 o 
   1   5  15      605.79      607.66     29.25 o 
   2   5  15     2535.67     2526.36     57.06 o 
   3   5  15      126.41      159.14     15.71 o 
   4   5  15      217.90      224.53     25.75 o 
   5   5  15       19.75       44.46     19.25 o 
   6   5  15      370.18      420.29     28.61 o 
  -7   6  15       66.14       73.21     16.56 o 
  -6   6  15      955.31      944.93     38.88 o 
  -5   6  15       10.50       27.60     15.57 o 
  -4   6  15     2824.87     2615.89     63.38 o 
  -3   6  15       42.66       58.69     16.83 o 
  -2   6  15        2.02       -3.84     12.11 o 
  -1   6  15      109.12      102.22     16.92 o 
   0   6  15     2014.19     2264.77     57.22 o 
   1   6  15        1.09       10.11     12.35 o 
   2   6  15        0.50       -8.32     12.81 o 
   3   6  15      116.31       80.12     14.13 o 
   4   6  15     1106.03     1037.50     44.87 o 
   5   6  15        1.09       15.82     18.06 o 
   6   6  15        6.15       -0.18     14.28 o 
  -7   7  15      444.34      496.62     29.66 o 
  -6   7  15     1711.04     1699.66     52.23 o 
  -5   7  15      865.52      867.99     38.94 o 
  -4   7  15       18.46        8.20     11.31 o 
  -3   7  15       72.58       91.23     15.23 o 
  -2   7  15      707.12      683.47     30.55 o 
  -1   7  15      210.71      212.12     31.81 o 
   0   7  15      102.87       90.20     19.07 o 
   1   7  15      190.86      234.14     25.61 o 
   2   7  15     1726.78     1800.59     48.56 o 
   3   7  15      637.45      705.71     38.91 o 
   4   7  15      115.30      156.27     23.91 o 
   5   7  15        0.40       -7.92     19.98 o 
  -7   8  15        0.21        3.59     14.63 o 
  -6   8  15       65.91      107.19     19.17 o 
  -5   8  15      607.77      595.06     46.12 o 
  -4   8  15      485.96      493.70     24.00 o 
  -3   8  15      944.05      932.24     46.51 o 
  -2   8  15      132.50      139.26     18.31 o 
  -1   8  15      767.08      785.16     30.91 o 
   0   8  15     1112.50     1196.99     42.00 o 
   1   8  15      190.67      249.32     32.80 o 
   2   8  15        0.23       -4.60     12.79 o 
   3   8  15       46.87       47.12     18.15 o 
   4   8  15      846.16      978.68     54.19 o 
   5   8  15      106.80      120.84     23.92 o 
  -6   9  15       59.24       49.49     17.29 o 
  -5   9  15      744.61      810.16     39.10 o 
  -4   9  15       89.07       62.34     25.49 o 
  -3   9  15      308.30      300.80     22.34 o 
  -2   9  15      823.10      871.99     34.89 o 
  -1   9  15      321.08      272.72     21.85 o 
   0   9  15      376.84      393.97     25.78 o 
   1   9  15     1370.20     1558.05     44.56 o 
   2   9  15       31.30       18.28     22.37 o 
   3   9  15     1509.86     1454.59     66.24 o 
   4   9  15        6.37       -5.44     12.07 o 
   5   9  15       14.08        7.39     14.46 o 
  -6  10  15        0.12        3.94     14.66 o 
  -5  10  15      434.78      483.82     35.92 o 
  -4  10  15        0.07        1.42     15.66 o 
  -3  10  15      537.23      525.75     26.95 o 
  -2  10  15      140.13      140.09     18.93 o 
  -1  10  15     2336.48     2333.37     53.11 o 
   0  10  15        3.77       13.84     13.34 o 
   1  10  15      589.65      625.77     41.88 o 
   2  10  15        3.38        6.20     16.10 o 
   3  10  15      228.27      230.97     26.77 o 
   4  10  15      119.16      110.23     20.36 o 
  -5  11  15      131.43      153.48     37.08 o 
  -4  11  15        5.59        1.98     16.06 o 
  -3  11  15     1715.74     1786.22     47.41 o 
  -2  11  15       52.60       74.41     16.84 o 
  -1  11  15     1440.90     1438.91     46.37 o 
   0  11  15       37.21       61.75     15.85 o 
   1  11  15      264.40      276.15     27.14 o 
   2  11  15       50.23       43.13     19.95 o 
   3  11  15       30.07       56.79     19.97 o 
   4  11  15        9.46        0.03      9.49 o 
  -5  12  15      420.88      395.84     32.24 o 
  -4  12  15      194.08      218.52     42.87 o 
  -3  12  15      600.67      562.08     39.68 o 
  -2  12  15        4.55       17.78     16.04 o 
  -1  12  15      551.97      700.25     34.30 o 
   0  12  15      449.90      381.58     26.35 o 
   1  12  15      606.22      603.65     35.49 o 
   2  12  15        2.31      -10.82     15.11 o 
   3  12  15      416.71      493.22     34.99 o 
  -4  13  15      117.96       94.08     24.80 o 
  -3  13  15      646.68      756.62     34.39 o 
  -2  13  15      460.26      407.83     41.00 o 
  -1  13  15      650.69      590.40     32.78 o 
   0  13  15      903.83      866.42     39.61 o 
   1  13  15      939.58      846.14     50.48 o 
   2  13  15      115.66      122.38     24.19 o 
  -2  14  15      127.80       97.00     18.41 o 
  -1  14  15      416.82      384.67     31.90 o 
   0  14  15      787.46      793.97     49.38 o 
   1  14  15      646.90      693.32     38.63 o 
  -6   0  16      490.87      531.46     32.19 o 
  -4   0  16       54.95       39.85     19.03 o 
  -2   0  16     3579.08     3775.61    105.28 o 
   0   0  16     2502.57     2579.39     88.01 o 
   2   0  16        5.25       -9.55     20.24 o 
   4   0  16        2.02        2.54     24.46 o 
  -7   1  16        0.30      -12.45     17.95 o 
  -6   1  16      158.76      188.94     20.01 o 
  -5   1  16      193.72      205.60     16.13 o 
  -4   1  16      681.89      667.98     26.12 o 
  -3   1  16      111.72      102.92     16.76 o 
  -2   1  16      119.71       76.51     16.38 o 
  -1   1  16       48.42       49.57     16.17 o 
   0   1  16     1283.09     1279.42     43.91 o 
   1   1  16       63.91       76.22     17.73 o 
   2   1  16        8.48        1.59     14.52 o 
   3   1  16      316.96      287.89     25.00 o 
   4   1  16      713.41      802.46     37.23 o 
   5   1  16      163.91      200.83     27.69 o 
  -7   2  16       56.11       67.37     29.40 o 
  -6   2  16     1219.84     1218.73     48.41 o 
  -5   2  16       59.22       80.13     16.20 o 
  -4   2  16      278.53      275.15     20.70 o 
  -3   2  16     1593.92     1631.53     44.76 o 
  -2   2  16      871.59      942.58     40.75 o 
  -1   2  16     1273.08     1285.00     61.28 o 
   0   2  16      183.68      138.16     20.29 o 
   1   2  16        1.35        9.73     14.24 o 
   2   2  16     1198.51     1309.50     47.14 o 
   3   2  16       89.10       40.41     16.24 o 
   4   2  16      515.79      593.74     33.30 o 
   5   2  16      243.72      315.82     31.71 o 
  -7   3  16     1625.24     1562.43    102.96 o 
  -6   3  16        6.25       16.16     18.39 o 
  -5   3  16       17.54        5.32     12.01 o 
  -4   3  16      225.20      260.96     21.88 o 
  -3   3  16      975.98      851.38     30.00 o 
  -2   3  16      103.48      129.66     18.25 o 
  -1   3  16        6.28      -12.19     12.19 o 
   0   3  16      981.92     1066.91     40.10 o 
   1   3  16      975.26     1027.43     41.02 o 
   2   3  16      213.45      195.06     24.05 o 
   3   3  16       19.43       26.45     15.57 o 
   4   3  16        0.52       17.14     17.47 o 
   5   3  16      769.15      720.55     49.82 o 
  -7   4  16      503.40      569.22     32.86 o 
  -6   4  16      255.08      231.31     43.75 o 
  -5   4  16     1089.10     1117.13     32.90 o 
  -4   4  16      135.53      159.65     22.15 o 
  -3   4  16      387.33      435.35     25.47 o 
  -2   4  16        8.36       -6.69     12.06 o 
  -1   4  16      718.74      658.69     32.50 o 
   0   4  16        0.89        2.69     13.45 o 
   1   4  16      167.73      175.41     25.46 o 
   2   4  16      968.93      950.48     36.84 o 
   3   4  16     1454.43     1623.89     52.04 o 
   4   4  16      247.15      304.48     30.08 o 
   5   4  16       24.58       35.43     19.80 o 
  -6   5  16       84.12      110.49     21.11 o 
  -5   5  16      167.12      217.52     23.57 o 
  -4   5  16       60.33       81.69     15.00 o 
  -3   5  16      853.26      893.04     33.83 o 
  -2   5  16      300.99      277.89     22.94 o 
  -1   5  16      566.10      597.73     31.11 o 
   0   5  16        2.06       14.72     13.92 o 
   1   5  16     1366.39     1338.39     46.34 o 
   2   5  16       40.59       71.75     17.03 o 
   3   5  16       31.21       18.52     17.03 o 
   4   5  16        9.82       -1.82     22.15 o 
   5   5  16      541.08      546.90     45.21 o 
  -6   6  16      240.36      241.18     24.66 o 
  -5   6  16     1691.37     1627.43     53.27 o 
  -4   6  16      214.63      203.17     18.58 o 
  -3   6  16      175.90      184.66     20.50 o 
  -2   6  16       18.20       10.69     12.86 o 
  -1   6  16      726.57      721.28     33.87 o 
   0   6  16        0.16       -5.23     13.59 o 
   1   6  16      175.17      161.03     21.73 o 
   2   6  16       22.11       41.07     17.47 o 
   3   6  16     2484.41     2428.46     66.81 o 
   4   6  16      146.06      109.83     17.09 o 
  -6   7  16       50.05       33.34     16.77 o 
  -5   7  16      567.60      628.34     35.69 o 
  -4   7  16      214.43      181.21     18.12 o 
  -3   7  16     1423.11     1446.05     42.99 o 
  -2   7  16       44.47       38.06     13.75 o 
  -1   7  16      326.32      359.09     26.67 o 
   0   7  16      484.12      487.14     30.28 o 
   1   7  16      823.57      791.18     37.92 o 
   2   7  16      123.32      134.00     20.08 o 
   3   7  16       41.73       66.18     20.90 o 
   4   7  16        0.15        7.98     12.51 o 
  -5   8  16      563.14      587.05     47.92 o 
  -4   8  16      335.73      300.65     20.87 o 
  -3   8  16      136.45      149.66     31.19 o 
  -2   8  16      198.15      186.31     21.32 o 
  -1   8  16      628.73      588.04     31.64 o 
   0   8  16      274.71      261.61     25.36 o 
   1   8  16        5.61       22.23     15.72 o 
   2   8  16     1072.91     1256.19     55.32 o 
   3   8  16      642.29      791.08     53.02 o 
   4   8  16      507.92      481.67     35.60 o 
  -5   9  16      182.31      196.57     24.99 o 
  -4   9  16      431.14      465.03     34.00 o 
  -3   9  16      116.36      130.87     18.44 o 
  -2   9  16      449.07      542.00     31.14 o 
  -1   9  16      496.07      514.86     30.79 o 
   0   9  16      520.84      506.88     31.66 o 
   1   9  16       82.61       88.84     18.63 o 
   2   9  16       69.20       39.31     18.31 o 
   3   9  16      196.41      297.42     30.35 o 
  -4  10  16        2.38        5.52     16.97 o 
  -3  10  16      205.90      228.22     21.20 o 
  -2  10  16     1739.88     1701.67     49.26 o 
  -1  10  16      502.68      558.46     31.96 o 
   0  10  16      931.50      894.22     39.75 o 
   1  10  16       29.73       -8.52     16.05 o 
   2  10  16      882.78      868.38     42.38 o 
  -3  11  16       53.35       52.41     15.75 o 
  -2  11  16      405.31      400.72     32.51 o 
  -1  11  16       11.05       -6.78     14.36 o 
   0  11  16      671.12      778.39     38.03 o 
   1  11  16        1.33       27.65     17.61 o 
   2  11  16       11.80       -1.13     16.19 o 
  -2  12  16      985.09     1219.41     56.87 o 
  -1  12  16      195.30      195.83     23.78 o 
   0  12  16      235.75      250.80     35.54 o 
  -5   0  17      140.13      142.34     24.21 o 
  -3   0  17     1177.72     1141.09     55.59 o 
  -1   0  17       45.66       72.14     25.54 o 
   1   0  17     1241.47     1567.78     72.61 o 
   3   0  17       58.62      119.74     33.18 o 
  -6   1  17       62.33       84.35     15.43 o 
  -5   1  17      486.30      470.12     24.35 o 
  -4   1  17      102.40      129.23     17.59 o 
  -3   1  17        0.72        6.72     14.81 o 
  -2   1  17     1112.04     1091.93     47.27 o 
  -1   1  17     2645.72     2711.85     64.79 o 
   0   1  17      156.89      113.05     19.91 o 
   1   1  17      261.96      290.49     27.45 o 
   2   1  17        7.62       -5.39     15.60 o 
   3   1  17      312.26      323.97     30.20 o 
   4   1  17       20.30       20.21     22.30 o 
  -5   2  17       20.37       34.56     13.78 o 
  -4   2  17      343.10      364.38     23.85 o 
  -3   2  17     1390.29     1460.86     44.16 o 
  -2   2  17      521.77      518.72     29.77 o 
  -1   2  17      113.63       86.13     17.87 o 
   0   2  17        0.17       20.10     15.43 o 
   1   2  17     1625.55     1617.86     52.36 o 
   2   2  17      380.35      433.68     32.66 o 
   3   2  17      141.77      145.11     23.89 o 
   4   2  17      152.37      181.88     31.10 o 
  -5   3  17      754.76      729.91     29.09 o 
  -4   3  17       12.53       17.10     12.07 o 
  -3   3  17      157.83      147.74     18.89 o 
  -2   3  17     1190.48     1145.19     40.64 o 
  -1   3  17      228.04      269.12     24.93 o 
   0   3  17      495.64      507.96     36.59 o 
   1   3  17       82.42      106.80     20.94 o 
   2   3  17       25.59       54.24     19.29 o 
   3   3  17      828.14      886.75     93.64 o 
  -5   4  17        2.71       19.83     16.09 o 
  -4   4  17      833.39      935.22     34.55 o 
  -3   4  17       11.83       16.99     14.18 o 
  -2   4  17      796.02      717.73     33.39 o 
  -1   4  17       54.67       55.87     21.93 o 
   0   4  17       25.33       25.18     16.50 o 
   1   4  17      146.37      145.76     22.13 o 
   2   4  17      795.95      940.71     43.10 o 
   3   4  17      340.11      343.62     31.79 o 
  -5   5  17        0.06        0.24     15.21 o 
  -4   5  17      790.42      763.19     31.50 o 
  -3   5  17        4.27        4.68     16.34 o 
  -2   5  17      404.82      423.72     28.88 o 
  -1   5  17        0.93      -13.29     13.29 o 
   0   5  17       68.81       45.32     31.08 o 
   1   5  17       83.10      107.61     20.55 o 
   2   5  17      787.95      870.79     54.12 o 
   3   5  17      241.35      305.23     33.33 o 
  -4   6  17      583.54      671.92     29.95 o 
  -3   6  17        1.71       -3.10     12.04 o 
  -2   6  17      579.98      542.99     30.72 o 
  -1   6  17       39.36       36.04     16.86 o 
   0   6  17      605.78      594.84     34.09 o 
   1   6  17      361.90      323.05     28.59 o 
   2   6  17     1301.40     1227.43     56.43 o 
   3   6  17       73.66       69.92     20.96 o 
  -4   7  17      690.60      691.88     30.17 o 
  -3   7  17      735.79      682.75     35.74 o 
  -2   7  17      205.14      251.18     24.13 o 
  -1   7  17        0.49       -6.21     14.04 o 
   0   7  17      426.05      437.42     40.41 o 
   1   7  17       80.76      140.70     22.48 o 
   2   7  17       10.32        1.95     20.42 o 
  -3   8  17      620.21      669.94     32.01 o 
  -2   8  17      317.36      328.67     26.25 o 
  -1   8  17       48.90       68.31     17.93 o 
   0   8  17      257.61      236.14     25.98 o 
   1   8  17      271.21      292.71     28.62 o 
  -2   9  17      441.44      498.27     30.36 o 
  -1   9  17     1791.69     1943.29     55.67 o 
   0   9  17      701.30      834.49     45.74 o 
  -2   0  18       21.19       23.26     21.96 o 
   0   0  18      580.03      703.45    105.38 o 
  -3   1  18       89.88       83.97     17.62 o 
  -2   1  18     1253.21     1264.53     43.93 o 
  -1   1  18      116.23       72.11     18.76 o 
   0   1  18        8.85       18.30     16.48 o 
   1   1  18       16.63       33.40     17.63 o 
  -3   2  18       41.25       22.47     18.83 o 
  -2   2  18        5.02      -13.40     13.40 o 
  -1   2  18      643.41      683.48     35.57 o 
   0   2  18      978.88      903.55     40.85 o 
   1   2  18      332.99      284.26     28.13 o 
  -3   3  18      842.23      869.79     46.74 o 
  -2   3  18      349.12      392.08     30.31 o 
  -1   3  18      878.49      870.31     56.21 o 
   0   3  18       15.54        9.15     16.04 o 
   1   3  18       22.26       32.05     17.66 o 
  -2   4  18        0.60        6.83     14.59 o 
  -1   4  18      718.61      785.59     37.28 o 
   0   4  18        8.65       26.49     17.29 o 
  -1   5  18      286.68      228.57     24.68 o 
                                                 
